# Supplementary material for: Metabolic remodeling by RNA polymerase gene mutations is associated with reduced β-lactam susceptibility in oxacillin-susceptible MRSA
Source: mBio. 2024 May 2;15(6):e00339-24. doi: 10.1128/mbio.00339-24 (PMC11237739; doi:10.1128/mbio.00339-24)
Supplement: Table S1 — Metabolomics data. [file mbio.00339-24-s0002.xlsx]

## Sheet: Run1_Relative area
ID	HMT DB †				m/z	MT/RT	Relative Area																																			Comparative Analysis
	Compound name	Pathway Label	PubChem CID	HMDB ID			wild type (JMUB217)			rpiA (JMUB217-7 RpiAA64E)			fruB (JMUB217-13 FruBA211E)			rpoB1 (JMUB217-23 RpoBH929P)			rpoB2 (JMUB217-22 RpoBQ645H)			rpoC1 (JMUB217-19 RpoCG950R)			rpoC2 (JMUB217-24 RpoCG498D)			wild type (JMUB217)		rpiA (JMUB217-7 RpiAA64E)		fruB (JMUB217-13 FruBA211E)		rpoB1 (JMUB217-23 RpoBH929P)		rpoB2 (JMUB217-22 RpoBQ645H)		rpoC1 (JMUB217-19 RpoCG950R)		rpoC2 (JMUB217-24 RpoCG498D)		rpiA vs JMUB217			fruB vs JMUB217			rpoB1 vs JMUB217
							1-1	1-2	1-3	2-1	2-2	2-3	3-1	3-2	3-3	6-1	6-2	6-3	5-1	5-2	5-3	4-1	4-2	4-3	7-1	7-2	7-3	Mean	S.D.	Mean	S.D.	Mean	S.D.	Mean	S.D.	Mean	S.D.	Mean	S.D.	Mean	S.D.	Ratio ¶	p-value ||		Ratio ¶	p-value ||		Ratio ¶	p-value ||
ID	Compound name	Pathway Label	PubChem CID	HMDB ID	m/z	MT/RT	1-1	1-2	1-3	2-1	2-2	2-3	3-1	3-2	3-3	6-1	6-2	6-3	5-1	5-2	5-3	4-1	4-2	4-3	7-1	7-2	7-3	Mean	S.D.	Mean	S.D.	Mean	S.D.	Mean	S.D.	Mean	S.D.	Mean	S.D.	Mean	S.D.	Ratio ¶	p-value ||		Ratio ¶	p-value ||		Ratio ¶	p-value ||
A_0008	2-Hydroxybutyric acid	2-HBA	440864	HMDB0000008	103.04	8.05538	N.D.	N.D.	N.D.	0.00161446	0.00130938	N.D.	N.D.	N.D.	N.D.	N.D.	N.D.	N.D.	N.D.	N.D.	N.D.	N.D.	N.D.	N.D.	N.D.	N.D.	N.D.	N.A.	N.A.	0.00146192	0.000215728	N.A.	N.A.	N.A.	N.A.	N.A.	N.A.	N.A.	N.A.	N.A.	N.A.	1<	N.A.		N.A.	N.A.		N.A.	N.A.
A_0034	8-Hydroxyoctanoic acid 2-Hydroxyoctanoic acid	8-Hydroxyoctanoic acid 2-Hydroxyoctanoic acid	69820 94180	HMDB0000711	159.104	6.7549	N.D.	N.D.	N.D.	N.D.	N.D.	N.D.	N.D.	N.D.	N.D.	0.00161132	N.D.	N.D.	N.D.	N.D.	N.D.	N.D.	N.D.	N.D.	N.D.	N.D.	N.D.	N.A.	N.A.	N.A.	N.A.	N.A.	N.A.	0.00161132	N.A.	N.A.	N.A.	N.A.	N.A.	N.A.	N.A.	N.A.	N.A.		N.A.	N.A.		1<	N.A.
A_0129	ADP-ribose	ADP-Rib	445794	HMDB0001178	558.061	7.09873	N.D.	N.D.	N.D.	N.D.	N.D.	N.D.	N.D.	N.D.	N.D.	N.D.	N.D.	0.000591426	N.D.	N.D.	N.D.	0.000675733	N.D.	N.D.	N.D.	N.D.	0.000310795	N.A.	N.A.	N.A.	N.A.	N.A.	N.A.	0.000591426	N.A.	N.A.	N.A.	0.000675733	N.A.	0.000310795	N.A.	N.A.	N.A.		N.A.	N.A.		1<	N.A.
C_0004	Aminoacetone	Aminoacetone	215	HMDB0002134	74.0595	5.20752	N.D.	N.D.	N.D.	0.00297051	0.00224389	N.D.	N.D.	N.D.	N.D.	N.D.	N.D.	N.D.	N.D.	N.D.	N.D.	N.D.	N.D.	N.D.	N.D.	N.D.	N.D.	N.A.	N.A.	0.0026072	0.000513794	N.A.	N.A.	N.A.	N.A.	N.A.	N.A.	N.A.	N.A.	N.A.	N.A.	1<	N.A.		N.A.	N.A.		N.A.	N.A.
A_0058	Azelaic acid	Azelaic acid	2266	HMDB0000784	187.098	9.71795	N.D.	N.D.	N.D.	N.D.	N.D.	N.D.	N.D.	N.D.	N.D.	0.00762159	N.D.	N.D.	N.D.	N.D.	N.D.	N.D.	N.D.	N.D.	N.D.	N.D.	N.D.	N.A.	N.A.	N.A.	N.A.	N.A.	N.A.	0.00762159	N.A.	N.A.	N.A.	N.A.	N.A.	N.A.	N.A.	N.A.	N.A.		N.A.	N.A.		1<	N.A.
C_0052	Creatine	Creatine	586	HMDB0000064	132.076	7.16181	N.D.	N.D.	N.D.	N.D.	N.D.	N.D.	N.D.	N.D.	N.D.	0.000238311	N.D.	0.000196046	N.D.	N.D.	N.D.	0.0003327	N.D.	0.00024007	N.D.	N.D.	N.D.	N.A.	N.A.	N.A.	N.A.	N.A.	N.A.	0.000217179	2.98857e-05	N.A.	N.A.	0.000286385	6.54993e-05	N.A.	N.A.	N.A.	N.A.		N.A.	N.A.		1<	N.A.
A_0079	Fructose 6-phosphate	F6P	603	HMDB0000124	259.021	8.13848	N.D.	N.D.	N.D.	N.D.	N.D.	N.D.	N.D.	N.D.	N.D.	N.D.	N.D.	0.000504254	N.D.	N.D.	N.D.	N.D.	N.D.	N.D.	N.D.	N.D.	N.D.	N.A.	N.A.	N.A.	N.A.	N.A.	N.A.	0.000504254	N.A.	N.A.	N.A.	N.A.	N.A.	N.A.	N.A.	N.A.	N.A.		N.A.	N.A.		1<	N.A.
A_0009	Glyceric acid	Glyceric acid	439194	HMDB0000139,HMDB0006372	105.019	8.45105	N.D.	N.D.	N.D.	0.00244741	0.00218859	0.00250633	N.D.	N.D.	N.D.	N.D.	N.D.	N.D.	N.D.	N.D.	N.D.	N.D.	N.D.	N.D.	N.D.	N.D.	N.D.	N.A.	N.A.	0.00238078	0.000169024	N.A.	N.A.	N.A.	N.A.	N.A.	N.A.	N.A.	N.A.	N.A.	N.A.	1<	N.A.		N.A.	N.A.		N.A.	N.A.
A_0021	Heptanoic acid	Heptanoic acid	8094	HMDB0000666	129.093	7.19852	N.D.	N.D.	N.D.	N.D.	N.D.	N.D.	N.D.	N.D.	N.D.	0.000802273	N.D.	N.D.	N.D.	N.D.	N.D.	N.D.	N.D.	N.D.	N.D.	N.D.	N.D.	N.A.	N.A.	N.A.	N.A.	N.A.	N.A.	0.000802273	N.A.	N.A.	N.A.	N.A.	N.A.	N.A.	N.A.	N.A.	N.A.		N.A.	N.A.		1<	N.A.
C_0139	Inosine	Inosine	6021	HMDB0000195	269.085	15.8396	N.D.	N.D.	N.D.	N.D.	N.D.	N.D.	N.D.	N.D.	N.D.	N.D.	N.D.	N.D.	N.D.	N.D.	N.D.	N.D.	N.D.	0.000158843	N.D.	N.D.	N.D.	N.A.	N.A.	N.A.	N.A.	N.A.	N.A.	N.A.	N.A.	N.A.	N.A.	0.000158843	N.A.	N.A.	N.A.	N.A.	N.A.		N.A.	N.A.		N.A.	N.A.
A_0072	Myristoleic acid	Myristoleic acid	5281119	HMDB0002000	225.186	6.31962	N.D.	N.D.	N.D.	N.D.	N.D.	N.D.	N.D.	N.D.	N.D.	0.000718251	N.D.	N.D.	N.D.	N.D.	N.D.	N.D.	N.D.	N.D.	N.D.	N.D.	0.000184257	N.A.	N.A.	N.A.	N.A.	N.A.	N.A.	0.000718251	N.A.	N.A.	N.A.	N.A.	N.A.	0.000184257	N.A.	N.A.	N.A.		N.A.	N.A.		1<	N.A.
A_0027	Octanoic acid	Octanoic acid	379	HMDB0000482	143.107	6.9878	N.D.	N.D.	N.D.	N.D.	N.D.	N.D.	N.D.	N.D.	N.D.	0.00181325	N.D.	N.D.	N.D.	N.D.	N.D.	N.D.	N.D.	N.D.	N.D.	N.D.	N.D.	N.A.	N.A.	N.A.	N.A.	N.A.	N.A.	0.00181325	N.A.	N.A.	N.A.	N.A.	N.A.	N.A.	N.A.	N.A.	N.A.		N.A.	N.A.		1<	N.A.
A_0049	Suberic acid	Suberic acid	10457	HMDB0000893	173.081	10.1511	N.D.	N.D.	N.D.	N.D.	N.D.	N.D.	N.D.	N.D.	N.D.	0.00207615	N.D.	N.D.	N.D.	N.D.	N.D.	N.D.	N.D.	N.D.	N.D.	N.D.	N.D.	N.A.	N.A.	N.A.	N.A.	N.A.	N.A.	0.00207615	N.A.	N.A.	N.A.	N.A.	N.A.	N.A.	N.A.	N.A.	N.A.		N.A.	N.A.		1<	N.A.
A_0056	Undecanoic acid	Undecanoic acid	8180	HMDB0000947	185.155	6.55537	N.D.	N.D.	N.D.	N.D.	N.D.	N.D.	N.D.	N.D.	N.D.	0.000586798	N.D.	N.D.	N.D.	N.D.	N.D.	0.000178495	N.D.	N.D.	N.D.	N.D.	N.D.	N.A.	N.A.	N.A.	N.A.	N.A.	N.A.	0.000586798	N.A.	N.A.	N.A.	0.000178495	N.A.	N.A.	N.A.	N.A.	N.A.		N.A.	N.A.		1<	N.A.
C_0086	XC0040	XC0040			174.087	9.72891	N.D.	N.D.	N.D.	N.D.	0.000203156	N.D.	N.D.	N.D.	N.D.	N.D.	N.D.	N.D.	N.D.	N.D.	N.D.	N.D.	N.D.	N.D.	N.D.	N.D.	N.D.	N.A.	N.A.	0.000203156	N.A.	N.A.	N.A.	N.A.	N.A.	N.A.	N.A.	N.A.	N.A.	N.A.	N.A.	1<	N.A.		N.A.	N.A.		N.A.	N.A.
C_0066	Acetylcholine	Acetylcholine	187	HMDB0000895	146.117	6.1553	N.D.	N.D.	N.D.	0.000321373	0.000261405	0.000360956	N.D.	N.D.	N.D.	0.000479511	0.000517716	0.00067921	0.000291712	0.000340092	0.000601914	0.000423466	0.000311534	N.D.	0.000378369	0.000394222	0.000579645	N.A.	N.A.	0.000314578	5.01223e-05	N.A.	N.A.	0.000558812	0.000106003	0.000411239	0.000166892	0.0003675	7.91481e-05	0.000450745	0.000111911	1<	N.A.		N.A.	N.A.		1<	N.A.
C_0023	Cytosine	Cytosine	597	HMDB0000630	112.049	5.87293	N.D.	N.D.	N.D.	N.D.	N.D.	N.D.	N.D.	N.D.	N.D.	N.D.	N.D.	N.D.	0.000100184	N.D.	N.D.	N.D.	N.D.	N.D.	N.D.	N.D.	N.D.	N.A.	N.A.	N.A.	N.A.	N.A.	N.A.	N.A.	N.A.	0.000100184	N.A.	N.A.	N.A.	N.A.	N.A.	N.A.	N.A.		N.A.	N.A.		N.A.	N.A.
C_0060	Hypoxanthine	Hypoxanthine	790	HMDB0000157	137.044	9.18315	N.D.	N.D.	N.D.	N.D.	N.D.	N.D.	N.D.	N.D.	N.D.	N.D.	0.000212965	N.D.	0.000139829	N.D.	N.D.	N.D.	N.D.	N.D.	N.D.	N.D.	N.D.	N.A.	N.A.	N.A.	N.A.	N.A.	N.A.	0.000212965	N.A.	0.000139829	N.A.	N.A.	N.A.	N.A.	N.A.	N.A.	N.A.		N.A.	N.A.		1<	N.A.
C_0094	Mannosamine	Mannosamine	440049		180.086	7.35885	N.D.	N.D.	N.D.	N.D.	N.D.	N.D.	N.D.	N.D.	N.D.	0.000297817	N.D.	0.000361827	0.000361091	0.000334521	N.D.	0.000440338	0.000282023	0.000269466	N.D.	0.000473763	0.000496042	N.A.	N.A.	N.A.	N.A.	N.A.	N.A.	0.000329822	4.5262e-05	0.000347806	1.87874e-05	0.000330609	9.52351e-05	0.000484902	1.57542e-05	N.A.	N.A.		N.A.	N.A.		1<	N.A.
A_0071	Porphobilinogen	Porphobilinogen	1021	HMDB0000245	225.087	6.36095	N.D.	N.D.	N.D.	N.D.	N.D.	N.D.	N.D.	N.D.	N.D.	N.D.	N.D.	N.D.	N.D.	N.D.	0.000336102	N.D.	N.D.	N.D.	0.000687043	0.000644901	0.000636019	N.A.	N.A.	N.A.	N.A.	N.A.	N.A.	N.A.	N.A.	0.000336102	N.A.	N.A.	N.A.	0.000655988	2.72586e-05	N.A.	N.A.		N.A.	N.A.		N.A.	N.A.
C_0003	XC0001	XC0001			72.0805	5.16484	N.D.	N.D.	N.D.	N.D.	N.D.	0.000116943	N.D.	N.D.	N.D.	0.000158874	N.D.	N.D.	0.000234387	N.D.	0.000235459	0.000225399	N.D.	N.D.	N.D.	N.D.	0.000138099	N.A.	N.A.	0.000116943	N.A.	N.A.	N.A.	0.000158874	N.A.	0.000234923	7.57981e-07	0.000225399	N.A.	0.000138099	N.A.	1<	N.A.		N.A.	N.A.		1<	N.A.
C_0083	3-Methylguanine	3-Methylguanine	76292	HMDB0001566	166.072	6.81089	N.D.	N.D.	N.D.	N.D.	N.D.	N.D.	N.D.	0.000129215	N.D.	N.D.	N.D.	N.D.	N.D.	N.D.	N.D.	N.D.	N.D.	N.D.	N.D.	0.000165759	0.000230991	N.A.	N.A.	N.A.	N.A.	0.000129215	N.A.	N.A.	N.A.	N.A.	N.A.	N.A.	N.A.	0.000198375	4.61261e-05	N.A.	N.A.		1<	N.A.		N.A.	N.A.
C_0092	Gluconolactone	1,5-Gluconolactone	7027	HMDB0000150	179.054	18.3422	N.D.	N.D.	N.D.	0.00169317	0.00152137	0.00140638	N.D.	0.000830802	N.D.	N.D.	N.D.	0.000784731	N.D.	N.D.	N.D.	N.D.	0.000762668	N.D.	N.D.	N.D.	N.D.	N.A.	N.A.	0.00154031	0.000144328	0.000830802	N.A.	0.000784731	N.A.	N.A.	N.A.	0.000762668	N.A.	N.A.	N.A.	1<	N.A.		1<	N.A.		1<	N.A.
A_0013	Hexanoic acid	Hexanoic acid	8892	HMDB0000535	115.076	7.44837	N.D.	N.D.	N.D.	N.D.	N.D.	N.D.	N.D.	0.000257393	N.D.	0.00285945	N.D.	N.D.	N.D.	N.D.	N.D.	N.D.	N.D.	N.D.	N.D.	N.D.	N.D.	N.A.	N.A.	N.A.	N.A.	0.000257393	N.A.	0.00285945	N.A.	N.A.	N.A.	N.A.	N.A.	N.A.	N.A.	N.A.	N.A.		1<	N.A.		1<	N.A.
A_0018	Isethionic acid	Isethionic acid	7866	HMDB0003903	124.991	9.26993	N.D.	N.D.	N.D.	N.D.	N.D.	N.D.	0.000685085	0.000461118	0.000313652	N.D.	N.D.	N.D.	N.D.	N.D.	N.D.	0.00103655	N.D.	N.D.	N.D.	N.D.	N.D.	N.A.	N.A.	N.A.	N.A.	0.000486618	0.000187025	N.A.	N.A.	N.A.	N.A.	0.00103655	N.A.	N.A.	N.A.	N.A.	N.A.		1<	N.A.		N.A.	N.A.
C_0118	N2-Succinylornithine	N2-Succinylornithine	127370	HMDB0001199	233.113	8.29357	N.D.	N.D.	N.D.	N.D.	N.D.	N.D.	N.D.	0.000145775	0.000116346	0.000224157	0.000172757	0.000225767	N.D.	N.D.	N.D.	0.000189295	0.000186561	N.D.	N.D.	N.D.	N.D.	N.A.	N.A.	N.A.	N.A.	0.000131061	2.08094e-05	0.00020756	3.01514e-05	N.A.	N.A.	0.000187928	1.93275e-06	N.A.	N.A.	N.A.	N.A.		1<	N.A.		1<	N.A.
C_0131	Neopterin	Neopterin	135398721	HMDB0000845	254.088	9.94265	N.D.	N.D.	N.D.	N.D.	0.000105308	4.72681e-05	0.000115095	N.D.	N.D.	N.D.	N.D.	N.D.	N.D.	N.D.	N.D.	N.D.	N.D.	N.D.	6.43394e-05	N.D.	6.71918e-05	N.A.	N.A.	7.62881e-05	4.10405e-05	0.000115095	N.A.	N.A.	N.A.	N.A.	N.A.	N.A.	N.A.	6.57656e-05	2.01692e-06	1<	N.A.		1<	N.A.		N.A.	N.A.
A_0076	Pyridoxal 5-phosphate	PLP	1051	HMDB0001491	246.017	9.15605	N.D.	N.D.	N.D.	N.D.	0.00107879	N.D.	N.D.	0.000783133	0.000987889	0.00119392	N.D.	N.D.	N.D.	N.D.	N.D.	N.D.	0.00133463	0.00114637	N.D.	N.D.	0.00139858	N.A.	N.A.	0.00107879	N.A.	0.000885511	0.000144784	0.00119392	N.A.	N.A.	N.A.	0.0012405	0.000133115	0.00139858	N.A.	1<	N.A.		1<	N.A.		1<	N.A.
A_0086	Retinoic acid	Retinoic acid	444795	HMDB0001852	299.202	6.09611	N.D.	N.D.	N.D.	N.D.	0.000221152	N.D.	N.D.	N.D.	0.000517411	N.D.	N.D.	N.D.	N.D.	N.D.	N.D.	N.D.	0.000248657	N.D.	N.D.	N.D.	N.D.	N.A.	N.A.	0.000221152	N.A.	0.000517411	N.A.	N.A.	N.A.	N.A.	N.A.	0.000248657	N.A.	N.A.	N.A.	1<	N.A.		1<	N.A.		N.A.	N.A.
C_0038	3-Hydroxy-2-methyl-4-pyrone	3-Hydroxy-2-methyl-4-pyrone	8369	HMDB0030776	127.038	17.8737	N.D.	N.D.	N.D.	N.D.	N.D.	N.D.	N.D.	0.00173951	N.D.	N.D.	N.D.	N.D.	N.D.	N.D.	0.00191054	N.D.	N.D.	N.D.	N.D.	N.D.	N.D.	N.A.	N.A.	N.A.	N.A.	0.00173951	N.A.	N.A.	N.A.	0.00191054	N.A.	N.A.	N.A.	N.A.	N.A.	N.A.	N.A.		1<	N.A.		N.A.	N.A.
C_0141	Glu-Glu	Glu-Glu	439500		277.102	8.80043	N.D.	N.D.	N.D.	0.000299042	0.000182496	N.D.	0.000378126	N.D.	N.D.	0.000400652	0.000450055	0.000497614	0.000486187	0.000455606	0.000513036	0.000391411	0.000370043	0.000267661	0.000377702	0.000498147	0.000704739	N.A.	N.A.	0.000240769	8.24109e-05	0.000378126	N.A.	0.00044944	4.84842e-05	0.000484943	2.87355e-05	0.000343038	6.61474e-05	0.000526863	0.000165399	1<	N.A.		1<	N.A.		1<	N.A.
C_0097	Harman	Harman	5281404		183.09	6.89362	N.D.	N.D.	N.D.	N.D.	N.D.	N.D.	0.00210485	0.00118346	0.0016673	0.00188425	0.00163578	0.0022923	0.00233637	0.00250143	0.00306595	N.D.	0.00155305	N.D.	N.D.	N.D.	0.00198169	N.A.	N.A.	N.A.	N.A.	0.00165187	0.000460889	0.00193744	0.000331474	0.00263458	0.000382578	0.00155305	N.A.	0.00198169	N.A.	N.A.	N.A.		1<	N.A.		1<	N.A.
C_0047	Mevalolactone	Mevalolactone	5325923	HMDB0006024	131.069	17.9145	N.D.	N.D.	N.D.	0.00570927	0.00472337	N.D.	N.D.	0.00429932	0.0049699	0.00843362	0.010168	0.011585	0.0090203	0.0055045	0.00776651	0.00974648	0.00997038	0.00950711	0.0100716	0.0172465	0.0168998	N.A.	N.A.	0.00521632	0.000697135	0.00463461	0.000474169	0.0100622	0.00157835	0.00743044	0.00178183	0.00974132	0.000231674	0.0147393	0.00404604	1<	N.A.		1<	N.A.		1<	N.A.
A_0069	Tridecanoic acid	Tridecanoic acid	12530	HMDB0000910	213.187	6.36909	N.D.	N.D.	N.D.	N.D.	0.000260258	N.D.	0.00020459	N.D.	N.D.	0.000514973	N.D.	0.000260174	0.00033363	0.000220352	N.D.	N.D.	N.D.	N.D.	N.D.	N.D.	N.D.	N.A.	N.A.	0.000260258	N.A.	0.00020459	N.A.	0.000387573	0.00018017	0.000276991	8.00998e-05	N.A.	N.A.	N.A.	N.A.	1<	N.A.		1<	N.A.		1<	N.A.
C_0045	XC0017	XC0017			130.099	6.31118	N.D.	N.D.	N.D.	N.D.	N.D.	N.D.	0.000168726	N.D.	6.4499e-05	N.D.	N.D.	0.000153511	0.000130186	N.D.	N.D.	N.D.	N.D.	N.D.	N.D.	N.D.	N.D.	N.A.	N.A.	N.A.	N.A.	0.000116612	7.36994e-05	0.000153511	N.A.	0.000130186	N.A.	N.A.	N.A.	N.A.	N.A.	N.A.	N.A.		1<	N.A.		1<	N.A.
A_0017	β-Hydroxyisovaleric acid	b-Hydroxyisovaleric acid	69362	HMDB0000754	117.055	7.59771	N.D.	N.D.	N.D.	N.D.	N.D.	N.D.	0.000556486	N.D.	N.D.	N.D.	N.D.	N.D.	N.D.	N.D.	0.000715747	0.000425839	N.D.	N.D.	N.D.	N.D.	N.D.	N.A.	N.A.	N.A.	N.A.	0.000556486	N.A.	N.A.	N.A.	0.000715747	N.A.	0.000425839	N.A.	N.A.	N.A.	N.A.	N.A.		1<	N.A.		N.A.	N.A.
A_0040	Dihydroxyacetone phosphate	DHAP	668	HMDB0001473	168.989	10.0367	0.000562709	0.000673433	0.000798233	0.000993065	0.000764591	0.000892777	N.D.	N.D.	N.D.	N.D.	0.000611808	0.000470727	N.D.	N.D.	N.D.	N.D.	N.D.	N.D.	N.D.	0.00068609	0.000356304	0.000678125	0.000117832	0.000883478	0.00011452	N.A.	N.A.	0.000541267	9.97598e-05	N.A.	N.A.	N.A.	N.A.	0.000521197	0.000233194	1.30282	0.096443		<1	N.A.		0.798182	0.26983
A_0074	Ribose 5-phosphate	R5P	439167	HMDB0001548	229.011	8.57853	N.D.	0.000584489	0.000633446	0.000593488	0.000629742	0.00065798	N.D.	N.D.	N.D.	N.D.	0.000296482	0.0002186	N.D.	N.D.	N.D.	N.D.	N.D.	0.000258649	N.D.	N.D.	N.D.	0.000608968	3.46177e-05	0.00062707	3.23286e-05	N.A.	N.A.	0.000257541	5.50713e-05	N.A.	N.A.	0.000258649	N.A.	N.A.	N.A.	1.02973	0.61262		<1	N.A.		0.422914	0.026503
C_0159	S-Adenosylhomocysteine	SAHC	439155	HMDB0000939	385.127	7.07565	6.01875e-05	6.00544e-05	N.D.	N.D.	N.D.	N.D.	N.D.	N.D.	N.D.	N.D.	N.D.	N.D.	N.D.	N.D.	N.D.	N.D.	N.D.	N.D.	N.D.	9.98617e-05	N.D.	6.0121e-05	9.41146e-08	N.A.	N.A.	N.A.	N.A.	N.A.	N.A.	N.A.	N.A.	N.A.	N.A.	9.98617e-05	N.A.	<1	N.A.		<1	N.A.		<1	N.A.
A_0019	XA0003	XA0003			124.991	9.89653	N.D.	N.D.	0.00056088	0.000509754	N.D.	N.D.	N.D.	N.D.	N.D.	N.D.	N.D.	N.D.	N.D.	N.D.	N.D.	N.D.	N.D.	N.D.	0.000282397	N.D.	N.D.	0.00056088	N.A.	0.000509754	N.A.	N.A.	N.A.	N.A.	N.A.	N.A.	N.A.	N.A.	N.A.	0.000282397	N.A.	0.908847	N.A.		<1	N.A.		<1	N.A.
C_0085	Tyr-Arg_divalent	Tyr-Arg	123804		169.596	6.22446	0.000100079	N.D.	N.D.	7.00079e-05	3.87373e-05	N.D.	N.D.	N.D.	N.D.	N.D.	N.D.	N.D.	0.0002743	N.D.	6.8648e-05	N.D.	N.D.	N.D.	N.D.	N.D.	4.27302e-05	0.000100079	N.A.	5.43726e-05	2.21117e-05	N.A.	N.A.	N.A.	N.A.	0.000171474	0.000145418	N.A.	N.A.	4.27302e-05	N.A.	0.543296	N.A.		<1	N.A.		<1	N.A.
C_0011	Dimethylaminoethanol	Dimethylaminoethanol	7902	HMDB0032231	90.0908	5.609	N.D.	0.000510101	N.D.	0.000538337	N.D.	N.D.	N.D.	N.D.	N.D.	N.D.	0.000575117	N.D.	N.D.	0.00064207	N.D.	0.000514571	N.D.	N.D.	N.D.	N.D.	N.D.	0.000510101	N.A.	0.000538337	N.A.	N.A.	N.A.	0.000575117	N.A.	0.00064207	N.A.	0.000514571	N.A.	N.A.	N.A.	1.05535	N.A.		<1	N.A.		1.12746	N.A.
A_0120	FMN	FMN	643976	HMDB0001520	455.094	6.96631	0.000572193	0.000517781	0.000474707	0.000417205	0.000339818	N.D.	N.D.	N.D.	N.D.	0.000542076	N.D.	N.D.	N.D.	0.000317685	N.D.	0.00039269	0.000532836	0.000414618	N.D.	0.000357755	0.000388494	0.00052156	4.8853e-05	0.000378511	5.47206e-05	N.A.	N.A.	0.000542076	N.A.	0.000317685	N.A.	0.000446715	7.53848e-05	0.000373124	2.17354e-05	0.725729	0.093071		<1	N.A.		1.03934	N.A.
C_0156	Tyr-Glu	Tyr-Glu			311.122	8.8161	0.00024075	N.D.	N.D.	4.46602e-05	N.D.	5.43276e-05	N.D.	N.D.	N.D.	N.D.	N.D.	N.D.	0.00010313	N.D.	N.D.	N.D.	N.D.	N.D.	N.D.	N.D.	N.D.	0.00024075	N.A.	4.94939e-05	6.83586e-06	N.A.	N.A.	N.A.	N.A.	0.00010313	N.A.	N.A.	N.A.	N.A.	N.A.	0.205582	N.A.		<1	N.A.		<1	N.A.
A_0080	Glucose 1-phosphate	G1P	65533	HMDB0001586	259.022	8.30872	0.00224926	0.001709	0.00154355	0.00416764	0.00433403	0.00364892	0.00826428	0.0106725	0.00947023	N.D.	0.000694723	0.000654458	0.00050506	0.000728648	0.000834131	0.000903952	0.00122172	0.000877327	0.000665038	0.00066373	0.000933495	0.00183394	0.000369069	0.0040502	0.000357335	0.00946901	0.00120412	0.00067459	2.84718e-05	0.00068928	0.00016803	0.001001	0.000191611	0.000754087	0.000155373	2.20847	0.0017216	**	5.16322	0.0048255	**	0.367837	0.031208
A_0106	PRPP	PRPP	7339	HMDB0000280	388.944	12.4496	0.0136109	0.00898335	0.0105932	0.0266776	0.0242606	0.0232805	0.0152215	0.020644	0.0192598	0.00873149	0.0134522	0.0151035	0.018082	0.0151353	0.0191115	0.00975095	0.0113951	0.00766329	0.009434	0.0177865	0.0205746	0.0110625	0.00234921	0.0247396	0.00174848	0.0183751	0.00281744	0.0124291	0.00330692	0.0174429	0.00206368	0.00960311	0.00187028	0.0159317	0.0057973	2.23634	0.0017635	**	1.66103	0.027339	*	1.12353	0.59405
A_0032	Mevalonic acid	Mevalonic acid	134965	HMDB0000227	147.066	7.1755	0.00210542	0.00198377	0.00214374	0.00445557	0.00360045	0.00295408	0.00237325	0.0042344	0.0034868	0.00839541	0.0121558	0.010466	0.0100814	0.00465307	0.00896725	0.0103884	0.0119825	0.00856271	0.0110416	0.0211299	0.0214171	0.00207764	8.35235e-05	0.00367004	0.000753158	0.00336482	0.000936551	0.010339	0.00188339	0.00790058	0.00286707	0.0103112	0.00171119	0.0178629	0.00590915	1.76644	0.06545		1.61954	0.1392		4.97633	0.016734
C_0096	Tyr	Tyr	1153	HMDB0000158	182.08	9.13544	0.0271904	0.0233413	0.0196057	0.0209312	0.0194547	0.0196783	0.0371459	0.0388816	0.0309757	0.0101238	0.0102179	0.0114978	0.00594166	0.00372987	0.00535952	0.0136714	0.0105891	0.00948803	0.0080791	0.00802871	0.00978708	0.0233791	0.00379248	0.0200214	0.000795774	0.0356677	0.0041551	0.0106131	0.00076755	0.00501035	0.00114649	0.0112495	0.00216846	0.00863163	0.00100097	0.856379	0.26247		1.52562	0.019671	*	0.453957	0.024407
A_0130	UDP-galactose UDP-glucose	UDP-Gal UDP-Glc	23724458 8629	HMDB0000302 HMDB0000286	565.051	7.19296	0.00155061	0.00126745	0.00125329	0.0029219	0.00305702	0.00208724	0.00167764	0.00237569	0.00213604	0.0090581	0.0104334	0.0125849	0.00917417	0.00843961	0.0113894	0.00763578	0.00930179	0.00712129	0.0072115	0.0114894	0.0121598	0.00135712	0.000167721	0.00268872	0.000525257	0.00206312	0.000354689	0.0106921	0.00177758	0.00966771	0.00153556	0.00801962	0.0011398	0.0102869	0.00268439	1.9812	0.037949	*	1.52022	0.056297		7.87856	0.011327
C_0016	2-Aminoisobutyric acid 2-Aminobutyric acid	2-Aminoisobutyric acid 2-Aminobutyric acid	6119 6657	HMDB0001906 HMDB0000452	104.07	7.77482	0.217301	0.254951	0.246845	0.127041	0.129142	0.106954	0.353799	0.339125	0.330426	0.15965	0.127501	0.171079	0.200321	0.149678	0.191473	0.200478	0.208458	0.19177	0.180048	0.221247	0.206743	0.239699	0.0198163	0.121046	0.012249	0.341117	0.0118126	0.152743	0.0225949	0.18049	0.0270487	0.200235	0.00834652	0.202679	0.0208983	0.50499	0.0020098	**	1.4231	0.0034878	**	0.637229	0.0077655
C_0087	N5-Ethylglutamine	N5-Ethylglutamine	439378	HMDB0034365	175.107	9.15666	0.00128388	0.00142358	0.00114089	0.000730557	0.000609467	0.000748923	0.00156945	0.00190744	0.00195159	0.00492423	0.00599048	0.00571398	0.00231414	0.00278846	0.00329842	0.00620758	0.0051185	0.00474105	0.00410506	0.00607444	0.00609711	0.00128278	0.000141348	0.000696316	7.57717e-05	0.00180949	0.000209053	0.0055429	0.000553327	0.00280034	0.000492248	0.00535571	0.000761497	0.00542553	0.00114362	0.542816	0.007485	**	1.4106	0.027986	*	4.32099	0.0036462
A_0047	Formiminoglutamic acid	Formiminoglutamic acid	439233	HMDB0000854	173.057	6.82158	0.00177348	0.0019663	0.0015118	0.00056117	0.000377576	N.D.	0.00227621	0.00226725	0.0026958	0.00223742	0.00272738	0.00249981	0.00212046	0.00380411	0.00193088	0.00304717	0.00316023	0.00175205	0.00216137	0.0022701	0.00221552	0.00175053	0.000228115	0.000469373	0.000129821	0.00241309	0.000244878	0.00248821	0.000245188	0.00261849	0.00103115	0.00265315	0.000782417	0.00221566	5.43626e-05	0.268132	0.0041082	**	1.37849	0.026769	*	1.4214	0.019036
C_0088	N-Acetylornithine	N-AcOrn	439232	HMDB0003357	175.107	7.69417	0.194915	0.192363	0.184875	0.133289	0.138533	0.125266	0.235834	0.267366	0.264184	0.279899	0.220975	0.265021	0.270922	0.258583	0.278802	0.360024	0.340387	0.295362	0.14115	0.188117	0.194988	0.190718	0.00521838	0.132363	0.00668149	0.255795	0.0173593	0.255298	0.0306419	0.269436	0.0101909	0.331925	0.0331511	0.174752	0.0293018	0.694024	0.00038984	***	1.34122	0.016402	*	1.33862	0.063696
C_0070	O-Acetylserine	O-Acetylserine	99478	HMDB0003011	148.059	10.2289	0.0130533	0.00363293	0.00421397	0.0455694	0.0294349	0.0211374	0.00362429	0.0132898	0.011071	0.0849182	0.0458549	0.0808987	0.025264	0.00839733	0.0189213	0.0108522	0.0285036	0.0236124	0.00789208	0.0143937	0.0218633	0.00696675	0.00527915	0.0320473	0.0124237	0.00932837	0.00506292	0.0705573	0.0214871	0.0175276	0.00851929	0.0209894	0.00911333	0.0147164	0.00699121	4.60003	0.056373		1.33898	0.60589		10.1277	0.030066
C_0061	Anthranilic acid	Anthranilic acid	227	HMDB0001123	138.051	8.74187	0.00213001	0.00302696	0.00204076	0.00177253	0.00192395	0.0023321	0.00561224	0.00195992	0.00206149	0.00278521	0.00271669	0.00287526	0.00398834	0.00363488	0.00722993	0.00733221	0.00279252	0.00263844	0.00766739	0.00397676	0.00721553	0.00239924	0.000545448	0.00200953	0.000289433	0.00321122	0.00207997	0.00279239	7.95256e-05	0.00495105	0.00198147	0.00425439	0.00266658	0.00628656	0.00201306	0.837567	0.35321		1.33843	0.57306		1.16386	0.33775
A_0020	5-Oxoproline	Oxoproline	7405	HMDB0000267	128.035	7.82381	0.199812	0.177702	0.14987	0.241554	0.245506	0.215793	0.237428	0.235464	0.231061	0.0720812	0.0713504	0.080454	0.0697326	0.0767825	0.0708548	0.0783952	0.0884508	0.0720825	0.0540979	0.0881678	0.105374	0.175795	0.0250259	0.234284	0.0161358	0.234651	0.00326037	0.0746286	0.00505821	0.0724566	0.00378806	0.0796428	0.00825517	0.0825465	0.0260961	1.33272	0.034736	*	1.3348	0.053114		0.424521	0.016694
C_0035	Nicotinamide	Nicotinamide	936	HMDB0001406	123.054	6.02001	0.000999742	0.000712694	0.000762144	0.000890791	0.00105911	0.000801102	0.001185	0.00108433	0.000998991	0.00102488	0.00105401	0.00111493	0.00139909	0.000901536	0.00121543	0.00143776	0.000916896	0.000843725	0.000843413	0.000896143	0.00141474	0.00082486	0.000153458	0.000917	0.000130984	0.00108944	9.31082e-05	0.00106461	4.59487e-05	0.00117202	0.000251603	0.00106613	0.000323917	0.00105143	0.000315738	1.1117	0.47422		1.32076	0.076241		1.29065	0.10352
C_0039	Imidazole-4-acetic acid	Imidazole-4-acetic acid	96215	HMDB0002024	127.049	6.49605	0.00038527	0.000513357	0.000523295	0.000522947	0.000475752	0.000413443	0.000655921	0.000556745	0.000644742	0.0002412	0.000167766	0.000257941	0.000285819	0.000243341	0.000175102	0.000334387	0.000362858	0.000375447	0.000201686	0.000210174	0.00016287	0.000473974	7.69804e-05	0.000470714	5.49259e-05	0.000619136	5.43207e-05	0.000222302	4.79663e-05	0.000234754	5.58556e-05	0.000357564	2.10359e-05	0.000191577	2.52202e-05	0.993122	0.95554		1.30627	0.062507		0.469018	0.013264
A_0117	ADP	ADP	6022	HMDB0001341	426.023	8.755	0.0700668	0.0488208	0.05776	0.101657	0.101069	0.0817274	0.0728833	0.0791819	0.0761991	0.0566673	0.057505	0.0581917	0.0791046	0.0675439	0.0754882	0.0638453	0.0652838	0.0627152	0.0448338	0.0647325	0.0797999	0.0588825	0.0106674	0.0948177	0.0113404	0.0760881	0.00315078	0.0574547	0.000763456	0.0740455	0.00591381	0.0639481	0.00128739	0.0631221	0.0175386	1.61029	0.016279	*	1.2922	0.097692		0.975751	0.83843
C_0082	Pterin	Pterin	73000	HMDB0000802	164.055	8.42626	0.00381876	0.00270968	0.00280383	0.00294908	0.00262151	0.00189717	0.00449082	0.00343027	0.004055	0.00388548	0.00454963	0.00462577	0.00544341	0.0047261	0.00536549	0.00584991	0.00592018	0.00483053	0.00352967	0.00421771	0.00536419	0.00311076	0.00061495	0.00248926	0.000538284	0.00399203	0.000533072	0.00435363	0.000407208	0.00517834	0.000393579	0.00553354	0.000609836	0.00437052	0.000926761	0.800209	0.25931		1.2833	0.1354		1.39954	0.051498
A_0126	ATP	ATP	5957	HMDB0000538	505.988	9.36555	0.177649	0.101228	0.150183	0.223698	0.213241	0.252186	0.160103	0.190385	0.177595	0.263151	0.21826	0.283155	0.250519	0.277431	0.293624	0.210571	0.230448	0.180728	0.168989	0.226475	0.246491	0.14302	0.0387106	0.229709	0.0201563	0.176027	0.0152015	0.254855	0.0332333	0.273858	0.0217732	0.207249	0.0250258	0.213985	0.0402324	1.60613	0.041011	*	1.23079	0.27562		1.78196	0.019969
C_0091	Alliin	Alliin	87310	HMDB0301759	178.052	12.2823	0.00142735	0.00129298	0.00120138	0.000854881	0.000940025	0.000851133	0.00126876	0.00168749	0.00186973	N.D.	N.D.	N.D.	N.D.	N.D.	N.D.	N.D.	0.000410332	0.00042212	N.D.	N.D.	N.D.	0.00130724	0.000113661	0.000882013	5.0275e-05	0.00160866	0.000308144	N.A.	N.A.	N.A.	N.A.	0.000416226	8.33542e-06	N.A.	N.A.	0.674716	0.012171	*	1.23058	0.22636		<1	N.A.
C_0065	γ-Butyrobetaine	Actinine	134	HMDB0001161	146.117	6.54859	0.00186896	0.00153139	0.00146566	0.00260025	0.00237503	0.00246469	0.00279753	0.00136189	0.00176901	0.00316737	0.00207807	0.00260995	0.001259	0.00106191	0.00125589	0.00329089	0.00202318	0.00231766	0.00135346	0.00140503	0.00190242	0.001622	0.000216383	0.00247999	0.000113388	0.00197614	0.000739896	0.00261847	0.0005447	0.00119227	0.000112904	0.00254391	0.00066345	0.00155364	0.000303156	1.52897	0.0087387	**	1.21834	0.49894		1.61434	0.071355
A_0029	4-Acetamidobutanoic acid	4-Acetamidobutanoic acid	18189	HMDB0003681	144.066	7.10755	0.00051529	0.000736965	0.000541226	0.000401045	0.000440955	N.D.	N.D.	0.000791896	0.000652488	0.000565115	0.000458542	0.000431835	0.00079913	0.000657	0.000859985	0.00080068	0.000839851	0.000712259	0.000561126	0.000761406	0.000539451	0.000597827	0.000121193	0.000421	2.822e-05	0.000722192	9.85763e-05	0.000485164	7.05154e-05	0.000772038	0.000104169	0.000784263	6.53608e-05	0.000620661	0.00012237	0.704217	0.11888		1.20803	0.30669		0.811545	0.25252
C_0015	Homoserinelactone	Homoserinelactone	73509		102.054	5.72641	0.000789436	N.D.	0.000640858	N.D.	0.000672881	0.000632288	0.000952095	0.000739372	0.000886365	0.000458713	0.000405687	0.000493524	0.000691108	0.000560565	N.D.	0.0007177	0.000565586	0.000684366	0.00045471	0.000436895	0.000556732	0.000715147	0.000105061	0.000652585	2.87041e-05	0.000859277	0.000108918	0.000452642	4.42321e-05	0.000625837	9.2308e-05	0.000655884	7.99567e-05	0.000482779	6.46615e-05	0.912518	0.55093		1.20154	0.25902		0.632935	0.14513
A_0104	CoA_divalent	CoA	87642		382.546	8.59458	0.00135145	0.00100221	0.000991744	0.00193178	0.00247852	0.00140879	0.0016075	0.00122782	0.00117562	0.00679628	0.00700879	0.0102152	0.00737415	0.00657946	0.0110478	0.00404037	0.00488814	0.00272556	0.00412348	0.00480027	0.00721599	0.00111513	0.000204723	0.00193969	0.000534908	0.00133698	0.000235723	0.00800675	0.0019155	0.00833381	0.00238375	0.00388469	0.00108966	0.00537991	0.0016257	1.73942	0.1022		1.19894	0.28707		7.18007	0.023728
C_0032	Betaine aldehyde_+H2O	BTL	249		120.101	6.03222	0.00189451	0.00170576	0.00178299	0.00201967	0.00183902	0.00194075	0.0026038	0.00208517	0.00164745	0.00195531	0.00207253	0.00208535	0.0022686	0.00220972	0.00256286	0.00290049	0.00191129	0.00176816	0.00192118	0.0018187	0.00235202	0.00179442	9.48902e-05	0.00193315	9.05651e-05	0.00211214	0.000478743	0.00203773	7.16642e-05	0.00234706	0.000189193	0.00219331	0.000616601	0.00203064	0.000283005	1.07731	0.14108		1.17706	0.36926		1.13559	0.026957
C_0149	5'-Deoxy-5'-methylthioadenosine	MTA	439176	HMDB0001173	298.096	8.12124	0.000791186	0.000485138	0.000545939	0.000701286	0.000769007	0.000571514	0.000803556	0.000655872	0.00065665	0.000410184	0.000545446	0.000459441	0.000664053	0.000606595	0.000496786	0.000702516	0.000438047	0.000456416	0.00032003	0.000377384	0.000613396	0.000607421	0.000162022	0.000680603	0.000100358	0.000705359	8.50419e-05	0.00047169	6.84577e-05	0.000589145	8.49879e-05	0.000532326	0.000147674	0.000436937	0.000155485	1.12048	0.5491		1.16124	0.42179		0.776546	0.28309
A_0085	Sedoheptulose 7-phosphate	S7P	165007	HMDB0001068	289.031	7.91484	0.00252587	0.00139928	0.00185498	0.00500939	0.00383509	0.0047997	0.00200499	0.00220592	0.00232034	0.00168992	0.00103015	0.00177025	0.00139122	0.00130859	0.00135801	0.00152869	0.00169112	0.000950112	0.00128362	0.00165226	0.0017571	0.00192671	0.000566709	0.00454806	0.00062629	0.00217708	0.000159642	0.00149678	0.000406101	0.00135261	4.158e-05	0.00138997	0.000389492	0.00156433	0.000248687	2.36053	0.0059505	**	1.12995	0.52882		0.776855	0.35137
C_0113	Carboxymethyllysine	Carboxymethyllysine	123800		205.117	7.4699	0.000468903	0.000407719	0.000536323	0.000492168	0.000529123	0.000453958	0.000500754	0.000613189	0.000470843	0.000250155	0.000263156	0.000261486	N.D.	0.000228096	N.D.	0.000249693	0.000278687	0.000199585	N.D.	N.D.	0.000227585	0.000470982	6.43274e-05	0.00049175	3.75843e-05	0.000528262	7.50542e-05	0.000258266	7.07379e-06	0.000228096	N.A.	0.000242655	4.00178e-05	0.000227585	N.A.	1.0441	0.66014		1.12162	0.37356		0.548356	0.02793
A_0055	3-Phosphoglyceric acid	3-PG	439183	HMDB0000807	184.985	13.9278	0.0240084	0.0201363	0.0232425	0.0309657	0.0301899	0.0325058	0.0263255	0.0242651	0.0245106	0.0306219	0.022598	0.0350309	0.0252781	0.0295893	0.0292517	0.0266188	0.0268283	0.0211403	0.0187885	0.0302786	0.0287063	0.0224624	0.00205054	0.0312205	0.00117881	0.0250337	0.00112542	0.0294169	0.00630345	0.0280397	0.00239759	0.0248625	0.00322517	0.0259245	0.0062297	1.3899	0.0063507	**	1.11447	0.14991		1.30961	0.18845
C_0078	O-Acetylhomoserine-1 2-Aminoadipic acid-1	O-Acetylhomoserine 2-Aminoadipic acid	439389 92136	HMDB0000510	162.075	9.00337	0.0107554	0.0104473	0.00999813	0.007792	0.00774058	0.00683761	0.00982164	0.0126237	0.0118966	0.0123275	0.0144744	0.0175891	0.0122578	0.0129018	0.0150903	0.0130816	0.0135877	0.0104135	0.00821578	0.0149279	0.0164381	0.0104003	0.000380803	0.00745673	0.000536791	0.0114473	0.00145404	0.014797	0.0026456	0.0134166	0.00148478	0.0123609	0.00170539	0.0131939	0.00437684	0.716975	0.0022603	**	1.10067	0.33813		1.42275	0.09958
C_0020	Ser	Ser	617	HMDB0000187,HMDB0003406	106.049	8.10904	0.0310053	0.0208486	0.016439	0.112121	0.115265	0.0941977	0.0236575	0.0251587	0.0262154	0.134137	0.119128	0.128532	0.148702	0.098779	0.0935576	0.0429688	0.0395079	0.0375099	0.0431778	0.0610254	0.0723497	0.0227643	0.00746973	0.107195	0.0113649	0.0250105	0.00128539	0.127266	0.00758392	0.11368	0.0304424	0.0399955	0.00276196	0.058851	0.014707	4.70889	0.00088951	***	1.09867	0.65629		5.59059	7.0264e-05
C_0081	Carnitine	Carnitine	85	HMDB0000062	162.111	6.88184	0.00634103	0.00530432	0.00512593	0.00990642	0.00946367	0.00798432	0.00753119	0.00479822	0.00584783	0.00960091	0.00750785	0.00820505	0.00556583	0.00469825	0.00384097	0.00912359	0.00722123	0.0080159	0.00437875	0.00442353	0.00576518	0.00559043	0.000656132	0.00911814	0.00100656	0.00605908	0.00137868	0.00843794	0.00106579	0.00470168	0.000862434	0.00812024	0.000955464	0.00485582	0.000787846	1.63103	0.010456	*	1.08383	0.63347		1.50935	0.024074
C_0123	Cystine	Cystine	595	HMDB0000192	241.03	8.91425	0.000274343	0.000426531	0.000259631	0.000191013	0.000172166	0.000153468	0.000376921	0.000298315	0.00036566	0.000272397	0.000122566	0.000267212	0.000256085	0.000176789	0.000210587	0.000178497	0.000216586	0.000233881	0.000134346	0.000254009	0.000209626	0.000320168	9.24059e-05	0.000172216	1.87726e-05	0.000346965	4.25073e-05	0.000220725	8.50478e-05	0.000214487	3.97916e-05	0.000209654	2.8335e-05	0.000199327	6.04925e-05	0.537891	0.10373		1.0837	0.6811		0.689403	0.24258
C_0099	N1-Acetylspermidine	N1-Acetylspermidine	496	HMDB0001276	188.175	5.1168	9.51802e-05	N.D.	N.D.	0.000151181	0.000210616	0.000151626	0.000111781	0.00012455	6.62355e-05	0.000135187	9.03993e-05	0.000158419	0.000483508	0.000391692	0.000390332	0.000169387	0.000149095	0.000109591	9.8676e-05	0.000307423	0.000286416	9.51802e-05	N.A.	0.000171141	3.41871e-05	0.000100856	3.06541e-05	0.000128002	3.45743e-05	0.000421844	5.34069e-05	0.000142691	3.04076e-05	0.000230839	0.000114937	1.79807	N.A.		1.05963	N.A.		1.34484	N.A.
A_0128	GTP	GTP	6830	HMDB0001273	521.987	9.15744	0.024089	0.0150315	0.0207858	0.022604	0.0202637	0.0233433	0.0190678	0.0222574	0.0212631	0.0676674	0.0677235	0.0778925	0.0633673	0.0534387	0.0602847	0.0518874	0.0541514	0.0429123	0.0417849	0.0656657	0.068618	0.0199688	0.00458368	0.0220703	0.00160766	0.0208628	0.00163204	0.0710945	0.00588734	0.0590302	0.00508178	0.0496504	0.00594409	0.0586895	0.0147141	1.10524	0.51818		1.04477	0.77499		3.56028	0.00039938
C_0098	Phosphorylcholine	Phosphorylcholine	1014	HMDB0001565	184.073	16.4692	0.000472752	0.000355985	0.000400149	0.000621019	0.000728261	0.000728052	N.D.	0.000366654	0.000483495	0.000509842	0.000602569	0.000599319	0.00120515	0.000841434	0.00108941	N.D.	0.0004401	0.000472919	N.D.	0.000525435	0.000598533	0.000409629	5.89578e-05	0.000692444	6.18562e-05	0.000425074	8.26188e-05	0.000570577	5.2623e-05	0.00104533	0.000185823	0.000456509	2.32067e-05	0.000561984	5.16879e-05	1.69042	0.0046185	**	1.03771	0.84382		1.39291	0.024798
A_0054	2-Phosphoglyceric acid	2-PG	439278	HMDB0003391	184.985	13.6752	0.00510074	0.00411207	0.00497686	0.00637266	0.00637698	0.00629176	0.00483184	0.00494962	0.00477117	0.00585036	0.00500502	0.00692277	0.00502027	0.00578322	0.00556677	0.00504887	0.00492239	0.00438533	0.0034291	0.00581234	0.00553659	0.00472989	0.000538619	0.00634713	4.80034e-05	0.00485088	9.07349e-05	0.00592605	0.000961111	0.00545675	0.000393191	0.00478553	0.000352304	0.00492601	0.00130367	1.34192	0.034153	*	1.02558	0.73642		1.25289	0.15241
C_0054	Ornithine	Ornithine	389	HMDB0000214,HMDB0003374	133.096	5.52216	0.330498	0.326278	0.308962	0.156264	0.178362	0.166111	0.344538	0.323188	0.32195	0.20484	0.148588	0.15748	0.101087	0.119496	0.10085	0.239159	0.199243	0.186628	0.0781497	0.060664	0.065799	0.321913	0.011412	0.166913	0.0110708	0.329892	0.0126991	0.170303	0.0302386	0.107145	0.0106977	0.208343	0.0274228	0.0682042	0.0089876	0.518502	7.2584e-05	***	1.02479	0.46413		0.529033	0.0068259
C_0036	Nicotinic acid	Nicotinic acid	938	HMDB0001488	124.039	8.12136	0.00101269	0.000742359	0.000544078	0.000604724	0.000608032	0.000341926	0.000583008	0.000831269	0.000915638	0.000200759	0.000130608	0.0003212	0.000877815	0.000208453	0.000317373	N.D.	0.000154227	N.D.	N.D.	0.000394802	0.000338436	0.000766376	0.000235227	0.000518227	0.00015269	0.000776638	0.000172914	0.000217522	9.63956e-05	0.00046788	0.000359167	0.000154227	N.A.	0.000366619	3.9857e-05	0.676206	0.2116		1.01339	0.95462		0.283832	0.041048
C_0103	N-Acetyllysine	N-Acetyllysine	92907	HMDB0000446	190.126	7.83848	0.141332	0.137843	0.123911	0.140201	0.145987	0.13287	0.149138	0.127649	0.130856	0.0691077	0.0481146	0.0571087	0.0922718	0.0720795	0.0776565	0.123407	0.0988118	0.0948099	0.0582292	0.0547501	0.0587209	0.134362	0.00921775	0.139686	0.00657353	0.135881	0.0115921	0.0581103	0.0105323	0.0806693	0.0104278	0.105676	0.0154852	0.0572334	0.00216464	1.03963	0.46557		1.01131	0.86803		0.432491	0.00076429
C_0069	2-Methylthiazolidine-4-carboxylic acid	2-Methylthiazolidine-4-carboxylic acid	160736		148.041	11.4844	0.00439054	0.0024796	0.00271481	0.0044959	0.00328062	0.00246531	0.00252606	0.00283457	0.00430109	0.00375636	0.00223087	0.00350293	0.00738709	0.00224314	0.00373253	0.00276923	0.0045388	0.0048001	0.00165049	0.00350822	0.00284682	0.00319498	0.00104204	0.00341394	0.00102184	0.00322058	0.000948383	0.00316339	0.000817468	0.00445425	0.00264683	0.00403605	0.00110484	0.00266851	0.000941616	1.06853	0.8078		1.00801	0.97642		0.990112	0.96913
A_0098	Fructose 1,6-diphosphate	F1,6P	172313	HMDB0001058	338.989	11.2121	0.00166284	0.00144693	0.00146343	0.00478316	0.00338605	0.00418268	0.00132224	0.00200767	0.00127292	0.00114378	0.00134548	N.D.	0.00103386	0.000961166	0.00113349	0.00102252	0.000767538	0.000826637	0.000463326	0.000968528	0.000917955	0.0015244	0.000120176	0.0041173	0.00070085	0.00153428	0.00041071	0.00124463	0.00014262	0.00104284	8.65134e-05	0.000872233	0.000133468	0.00078327	0.000278231	2.70093	0.020957	*	1.00648	0.97126		0.816472	0.15273
C_0049	Hydroxyproline	Hydroxyproline	5810	HMDB0000725	132.065	9.71914	0.000507045	N.D.	0.000491035	0.000633089	0.000557817	0.000580722	0.00040223	0.000543683	0.000554692	0.000361944	0.000390713	0.000391002	0.000435559	0.000271487	N.D.	N.D.	0.00028074	0.000395818	N.D.	N.D.	0.000294777	0.00049904	1.13206e-05	0.000590543	3.85848e-05	0.000500202	8.50243e-05	0.00038122	1.66939e-05	0.000353523	0.000116016	0.000338279	8.13726e-05	0.000294777	N.A.	1.18336	0.043047	*	1.00233	0.98339		0.763907	0.0028184
C_0090	Citrulline	Citrulline	9750	HMDB0000904	176.102	8.91108	0.114846	0.11046	0.0983264	0.149254	0.142294	0.143104	0.119431	0.101651	0.103194	0.0904618	0.0730745	0.0843657	0.105534	0.10391	0.102511	0.114593	0.0966477	0.0861991	0.0906863	0.109552	0.128839	0.107877	0.00855708	0.144884	0.00380569	0.108092	0.00984996	0.082634	0.00882206	0.103985	0.00151293	0.0991467	0.0143611	0.109692	0.0190768	1.34305	0.0082802	**	1.00199	0.97866		0.766	0.023676
C_0019	Choline	Choline	305	HMDB0000097	105.109	5.55028	0.050877	0.0503292	0.0444205	0.0604244	0.0615134	0.0535449	0.0555662	0.0457198	0.0441503	0.0616181	0.0615455	0.0694353	0.0556929	0.0512319	0.0675483	0.0563173	0.0500528	0.0416682	0.0501748	0.063094	0.0783923	0.0485422	0.00358	0.0584943	0.00432067	0.0484788	0.00618785	0.0641996	0.00453439	0.0581577	0.00843286	0.0493461	0.00735009	0.063887	0.0141255	1.20502	0.038936	*	0.998692	0.98864		1.32255	0.010608
A_0133	NADP+	NADP+	5886	HMDB0000217	742.063	7.72272	0.0187132	0.0131113	0.0176473	0.0161579	0.0146756	0.0149984	0.0153595	0.0171128	0.016785	0.0209011	0.0212701	0.0228846	0.0226895	0.0274007	0.0287537	0.0173638	0.0223791	0.0178377	0.0120526	0.0197189	0.0263532	0.0164906	0.00297471	0.0152773	0.000779514	0.0164191	0.000932181	0.0216852	0.00105489	0.0262813	0.00318331	0.0191935	0.00276896	0.0193749	0.0071565	0.926422	0.55738		0.995662	0.97138		1.31501	0.080774
C_0031	2-Methylserine	2-Methylserine	439656		120.064	8.38778	0.00102144	0.00110522	0.000924684	0.00078427	0.000880054	0.000750151	0.00107322	0.000896576	0.00106771	N.D.	N.D.	N.D.	N.D.	N.D.	N.D.	N.D.	N.D.	N.D.	N.D.	N.D.	N.D.	0.00101711	9.03444e-05	0.000804825	6.73469e-05	0.0010125	0.00010043	N.A.	N.A.	N.A.	N.A.	N.A.	N.A.	N.A.	N.A.	0.791283	0.034748	*	0.995464	0.95569		<1	N.A.
A_0125	dATP	dATP	15993	HMDB0001532	489.993	9.33749	0.00348058	0.00202348	0.00271369	0.00313785	0.00267	0.00333768	0.00272514	0.00279956	0.00262598	0.00338662	0.00271859	0.00400587	0.00334421	0.003212	0.00325216	0.00295538	0.00366388	0.00247081	0.00254768	0.00323156	0.00334104	0.00273925	0.000728887	0.00304851	0.000342687	0.00271689	8.70875e-05	0.00337036	0.000643794	0.00326946	6.77828e-05	0.00303002	0.000600028	0.0030401	0.000429943	1.1129	0.55597		0.991839	0.96261		1.2304	0.32478
A_0039	Phosphoenolpyruvic acid	PEP	1005	HMDB0000263	166.975	14.5984	0.0194182	0.0157224	0.0191803	0.0211203	0.0188464	0.0219864	0.0186738	0.017678	0.0174214	0.0192844	0.0162048	0.0241519	0.0156094	0.01908	0.0203988	0.0204671	0.0205687	0.0156645	0.0146003	0.0196812	0.0185811	0.018107	0.00206849	0.020651	0.00162171	0.0179244	0.000661573	0.0198803	0.00400695	0.0183627	0.00247395	0.0189001	0.00280257	0.0176209	0.00267312	1.1405	0.17301		0.989918	0.89555		1.09794	0.54471
A_0122	dTTP	dTTP	64968	HMDB0001342	480.982	9.60284	0.00714925	0.00381189	0.00599582	0.0129524	0.0113421	0.0138763	0.00532519	0.00599562	0.00538817	0.00926137	0.00731909	0.00986112	0.00976098	0.0093805	0.00918905	0.0060051	0.00805851	0.00643113	0.00554157	0.00856259	0.00927057	0.00565232	0.00169499	0.0127236	0.00128249	0.00556966	0.000370234	0.00881386	0.00132879	0.00944351	0.00029113	0.00683158	0.0010837	0.00779158	0.00198045	2.25104	0.0055847	**	0.985377	0.94117		1.55933	0.06731
A_0124	UTP	UTP	6133	HMDB0000285	482.96	9.8931	0.0674366	0.043797	0.0581108	0.0660843	0.0639573	0.0691957	0.0531935	0.0567547	0.0564734	0.255368	0.26132	0.308028	0.219825	0.222849	0.237564	0.187105	0.205342	0.152134	0.161082	0.233884	0.249435	0.0564481	0.0119072	0.0664124	0.00263458	0.0554739	0.00197986	0.274905	0.0288391	0.226746	0.00948985	0.181527	0.0270394	0.2148	0.0471666	1.17652	0.28221		0.98274	0.90103		4.87005	0.0020977
A_0082	2,3-Diphosphoglyceric acid	Diphosphoglycerate	186004	HMDB0001294	264.95	13.367	0.00134039	0.00103239	0.000997791	0.000918144	0.00152648	0.00108935	0.00103932	0.000980286	0.00129124	0.00191895	0.00195226	0.00225707	0.0014532	0.0013167	0.00124779	0.00141266	0.00172157	0.00115157	0.00106235	0.00195118	0.00204015	0.00112352	0.000188605	0.00117799	0.000313708	0.00110361	0.000165147	0.00204276	0.000186346	0.00133923	0.000104541	0.0014286	0.000285332	0.00168456	0.000540682	1.04848	0.81194		0.982282	0.89736		1.81818	0.0038722
A_0067	N2-Acetylaminoadipic acid	N2-Acetylaminoadipic acid	443992		202.072	9.87349	0.00162806	0.00148505	0.00158891	0.0013236	0.00114891	0.00127364	0.00140992	0.00159584	0.00157742	0.00239869	0.00219598	0.00226378	0.00287739	0.0021562	0.00203158	0.00272206	0.00199433	0.0020419	0.0011247	0.00209946	0.00214892	0.00156734	7.39069e-05	0.00124872	8.99717e-05	0.00152773	0.000102438	0.00228615	0.00010319	0.00235506	0.000456628	0.00225276	0.000407117	0.00179103	0.000577588	0.79671	0.009894	**	0.974725	0.61855		1.45862	0.00097312
A_0078	Glucose 6-phosphate	G6P	5958	HMDB0001401	259.022	8.08583	0.00279142	0.00327187	0.00322317	0.00778292	0.0072562	0.00822748	0.00240832	0.00301643	0.00361844	0.00118986	0.00136306	0.00144303	0.00154287	0.00120991	0.00160431	0.00140501	0.00112657	0.000822738	0.000772617	0.00194529	0.00166719	0.00309549	0.000264454	0.00775553	0.000486219	0.0030144	0.000605064	0.00133198	0.000129414	0.00145236	0.000212207	0.00111811	0.000291231	0.0014617	0.00061275	2.50543	0.00059809	***	0.973805	0.84641		0.430298	0.0021927
A_0059	N-Acetylglutamic acid	N-AcGlu	70914	HMDB0001138	188.056	10.3852	0.00759341	0.00651356	0.00660659	0.00620225	0.00634462	0.0053239	0.00693737	0.00665499	0.00651915	0.0101219	0.00893215	0.00902159	0.0097412	0.00801783	0.00876722	0.0101742	0.00971157	0.00874467	0.00694255	0.00781648	0.00959135	0.00690452	0.000598409	0.00595692	0.000552815	0.00670384	0.000213343	0.00935855	0.000662606	0.00884208	0.000864123	0.0095435	0.000729455	0.00811679	0.00134969	0.862757	0.11463		0.970934	0.62926		1.35542	0.0091283
C_0135	γ-Glu-Ornitine	g-Glu-Ornitine	189156	HMDB0002248	262.139	6.87998	0.000294289	0.000249624	0.000230163	0.000423367	0.000403442	0.000383977	0.000210003	0.000267527	0.00027164	0.000142698	0.000148077	0.000220859	0.000213761	0.000189689	0.000283215	0.000212914	0.000179889	0.000157038	N.D.	0.000151825	0.000134383	0.000258025	3.28782e-05	0.000403595	1.96956e-05	0.000249723	3.44601e-05	0.000170545	4.36563e-05	0.000228888	4.85631e-05	0.00018328	2.8092e-05	0.000143104	1.23328e-05	1.56417	0.0054351	**	0.967825	0.7778		0.660961	0.054517
C_0121	γ-Glu-Ser	g-Glu-Ser	22844748	HMDB0029158	235.092	10.1823	0.00115686	0.00110088	0.00125504	0.00136425	0.00145423	0.00116973	0.00107563	0.0010799	0.00121729	0.00140791	0.00133686	0.00154329	0.00135677	0.00104608	0.00128508	0.00116883	0.00119148	0.000971366	0.00119811	0.00169329	0.00187239	0.00117093	7.8038e-05	0.0013294	0.000145413	0.00112427	8.05861e-05	0.00142935	0.000104872	0.00122931	0.000162682	0.00111056	0.000121075	0.00158793	0.000349268	1.13534	0.19295		0.960159	0.51123		1.2207	0.030214
C_0093	S-Carboxymethylcysteine	S-Carboxymethylcysteine	193653		180.032	10.5568	0.000140321	0.000136389	0.000138966	0.000136395	0.000114203	0.000158379	0.000135884	0.000153239	0.000108904	0.000172451	0.000125062	0.000178323	0.0002001	0.000177375	N.D.	0.000190644	0.000123433	0.000164	0.00010601	0.000215399	0.000158535	0.000138559	1.99759e-06	0.000136326	2.20878e-05	0.000132676	2.23409e-05	0.000158612	2.92033e-05	0.000188738	1.60687e-05	0.000159359	3.3845e-05	0.000159982	5.4709e-05	0.983884	0.87739		0.957543	0.69355		1.14473	0.35628
A_0111	Acetyl CoA_divalent	AcCoA	444493		403.551	8.35315	0.0154208	0.0106479	0.0132117	0.0154469	0.0130978	0.0159389	0.011111	0.0143888	0.012079	0.0154519	0.0179975	0.0148031	0.022555	0.0180121	0.0251369	0.0124526	0.0193787	0.016547	0.0136357	0.0169133	0.0223384	0.0130934	0.00238864	0.0148279	0.00151833	0.0125263	0.00168407	0.0160841	0.00168844	0.0219013	0.0036071	0.0161261	0.0034822	0.0176291	0.00439527	1.13247	0.35821		0.956685	0.75548		1.22841	0.15921
C_0143	γ-Glu-Met	g-Glu-Met	7009567	HMDB0034367	279.098	10.4544	0.000519292	0.000417125	0.000408834	0.000524456	0.00051248	0.000403314	0.000360953	0.000486073	0.000428422	0.000150786	0.000169429	0.000191411	0.000208136	0.000189103	N.D.	0.000209203	0.000300756	0.000164774	9.20087e-05	0.000146019	0.000174017	0.000448417	6.15196e-05	0.000480083	6.67536e-05	0.000425149	6.26244e-05	0.000170542	2.03354e-05	0.000198619	1.34586e-05	0.000224911	6.93388e-05	0.000137348	4.16862e-05	1.07062	0.57851		0.948111	0.67002		0.38032	0.0099801
C_0041	XC0016	XC0016			129.065	7.07976	0.00110157	0.000805308	0.000863576	0.00115513	0.00104246	0.000846529	0.000838205	0.000799315	0.000988075	0.00060921	0.000607006	0.000735106	0.000671821	0.000548838	0.000510052	0.000883037	0.000897393	0.000694422	0.000402705	0.000501631	0.000435972	0.000923485	0.000156955	0.00101471	0.000156162	0.000875198	9.96694e-05	0.000650441	7.33305e-05	0.000576904	8.4458e-05	0.000824951	0.000113269	0.000446769	5.03391e-05	1.09878	0.51489		0.947712	0.68009		0.704333	0.07663
A_0127	dGTP	dGTP	65103	HMDB0001440	505.988	9.14723	N.D.	0.000813203	0.00076195	0.00124574	0.000925061	0.00117126	N.D.	0.000743703	N.D.	0.00118986	0.00110553	0.00103801	0.00167211	0.00120315	0.00142469	0.000937101	0.00132702	0.000748652	0.000762837	0.00136629	0.00122653	0.000787576	3.62413e-05	0.00111402	0.000167827	0.000743703	N.A.	0.00111113	7.60776e-05	0.00143331	0.000234598	0.00100426	0.000294972	0.00111855	0.000315887	1.41449	0.069876		0.944293	N.A.		1.41082	0.0085408
A_0119	GDP	GDP	8977	HMDB0001201	442.015	8.59298	0.0184224	0.0136307	0.0149215	0.0185157	0.0165338	0.0143063	0.014672	0.0155575	0.0140228	0.0212169	0.0246306	0.0245127	0.0298487	0.0190814	0.021652	0.0256893	0.0267458	0.0252774	0.0179536	0.0256007	0.0310417	0.0156582	0.00247936	0.0164519	0.00210589	0.0147508	0.000770401	0.0234534	0.00193778	0.0235274	0.00562328	0.0259042	0.000757423	0.0248653	0.006575	1.05069	0.69485		0.942048	0.59763		1.49783	0.014393
C_0044	1-Aminocyclopentanecarboxylic acid	1-Aminocyclopentanecarboxylic acid	2901		130.086	7.83796	0.00135247	0.0015209	0.00132794	0.00126497	0.0014703	0.00128483	0.00127267	0.001343	0.00133935	0.000821235	0.000543782	0.000728017	0.000938086	0.000838209	0.000866889	0.00140031	0.000953592	0.000877247	0.000737737	0.00049089	0.000654268	0.00140043	0.000105042	0.00134003	0.000113247	0.00131834	3.95898e-05	0.000697678	0.000141193	0.000881061	5.14246e-05	0.00107705	0.000282541	0.000627632	0.00012556	0.956871	0.53557		0.94138	0.30837		0.498187	0.0030558
C_0100	N6-Acetyllysine	N6-Acetyllysine	92832	HMDB0000206	189.122	9.20014	0.00266995	0.00309678	0.00245859	0.00270134	0.00269095	0.00293615	0.00250558	0.0025211	0.00271491	0.000828457	0.00109533	0.00105085	0.000999428	0.0018321	0.00107515	0.00148736	0.00123433	0.00137827	0.00114244	0.00167385	0.00152281	0.00274177	0.000325103	0.00277615	0.000138662	0.00258053	0.000116638	0.000991546	0.000142979	0.00130223	0.000460441	0.00136666	0.000126915	0.00144636	0.000273825	1.01254	0.87802		0.94119	0.48836		0.361644	0.0046954
C_0115	Cystathionine	Cystathionine	834	HMDB0000099	223.074	8.02522	0.278326	0.25304	0.249514	0.209726	0.189041	0.175747	0.270479	0.225954	0.234345	0.214807	0.191266	0.203329	0.207186	0.189706	0.196458	0.232208	0.203392	0.16208	0.105662	0.138689	0.148549	0.260293	0.015716	0.191505	0.0171226	0.243593	0.0236592	0.203134	0.0117715	0.197783	0.008815	0.199227	0.0352491	0.130967	0.0224624	0.735727	0.0069915	**	0.93584	0.37402		0.780404	0.0088716
A_0050	N-Acetylaspartic acid	N-Acetylaspartic acid	65065	HMDB0000812	174.041	11.2346	0.00869987	0.00838774	0.00861729	0.00713949	0.00593333	0.00582216	0.00809476	0.00801425	0.00780467	0.00814334	0.00723994	0.00902561	0.00961593	0.00867348	0.00861618	0.00906757	0.0101163	0.00849252	0.00660759	0.0106609	0.0106003	0.0085683	0.000161726	0.00629833	0.000730584	0.00797123	0.000149756	0.0081363	0.000892857	0.00896853	0.000561397	0.00922546	0.000823308	0.00928959	0.00232288	0.735074	0.028072	*	0.930316	0.0094986	**	0.949582	0.49164
C_0119	Thr-Asp	Thr-Asp	3280446		235.091	8.5209	0.000200508	N.D.	N.D.	N.D.	N.D.	N.D.	0.000210907	0.000162102	N.D.	0.000244666	0.00016111	0.000218405	0.000207868	N.D.	N.D.	0.00015589	N.D.	N.D.	N.D.	N.D.	N.D.	0.000200508	N.A.	N.A.	N.A.	0.000186505	3.45104e-05	0.000208061	4.27276e-05	0.000207868	N.A.	0.00015589	N.A.	N.A.	N.A.	<1	N.A.		0.930159	N.A.		1.03767	N.A.
C_0102	Homocitrulline	Homocitrulline	65072	HMDB0000679	190.117	9.00973	0.00138501	0.00128213	0.0010531	0.00152026	0.00140286	0.00110313	0.00121091	0.00104445	0.00120092	0.000650518	0.000481667	0.000543695	0.000560119	0.000342437	0.000385358	0.000691718	0.000570205	0.000562397	0.000467378	0.000635167	0.00066139	0.00124008	0.000169902	0.00134208	0.000215105	0.00115209	9.33552e-05	0.000558627	8.54097e-05	0.000429305	0.000115303	0.000608107	7.25147e-05	0.000587978	0.000105263	1.08225	0.5561		0.929047	0.48736		0.450476	0.0088511
A_0053	O-Phosphoserine	3PSer	68841	HMDB0000272	184.002	9.77285	0.00147948	0.00151523	0.00120793	0.00179369	0.00190136	0.00150707	0.00129418	0.00133516	0.00127292	0.000902557	0.00108919	0.00173539	0.00111562	0.000824629	0.000936186	0.00132469	0.00132194	0.000868229	0.00120171	0.00258784	0.00207567	0.00140088	0.000168051	0.00173404	0.0002038	0.00130075	3.1635e-05	0.00124238	0.000437035	0.000958811	0.000146807	0.00117162	0.000262749	0.00195507	0.000700888	1.23782	0.096733		0.928527	0.41115		0.886856	0.60497
C_0124	Thymidine	Thymidine	5789	HMDB0000273	243.095	17.8286	0.00129928	0.000951826	0.00105776	0.00119104	0.00105452	0.000913748	0.00126906	0.00102136	0.000781927	0.000962778	0.000885691	0.000884799	0.00103211	0.000905641	0.000955766	0.00128761	0.00119456	0.00122717	0.000697733	0.00115247	0.00117477	0.00110295	0.000178082	0.0010531	0.000138652	0.00102411	0.000243578	0.000911089	4.47656e-05	0.000964505	6.36851e-05	0.00123644	4.72144e-05	0.00100833	0.000269213	0.9548	0.72259		0.92852	0.67636		0.826044	0.19772
C_0128	Pyridoxamine 5'-phosphate	Pyridoxamine-P	1053	HMDB0001555	249.063	8.44324	0.00159602	0.00138704	0.00146628	0.00103865	0.00105107	0.0010135	0.00140886	0.0014202	0.00128924	0.00135939	0.00131467	0.0016379	0.00123596	0.00114986	0.00122107	0.0014111	0.00138779	0.00113975	0.0010111	0.00134378	0.00161105	0.00148311	0.000105502	0.00103441	1.91413e-05	0.00137277	7.25606e-05	0.00143732	0.000175142	0.0012023	4.60167e-05	0.00131288	0.000150389	0.00132198	0.000300573	0.697458	0.015521	*	0.925597	0.2186		0.969123	0.72188
C_0076	γ-Glu-Arg_divalent	g-Glu-Arg	20719180		152.584	7.03944	0.000199459	0.000154477	0.000105155	0.000249856	0.000278622	0.000154696	0.000126243	0.000171898	0.000126517	9.99463e-05	0.000133103	0.000194956	0.000208136	0.000163009	0.000216225	0.000168374	0.000187074	0.000149044	8.16744e-05	0.000156469	0.000160393	0.00015303	4.71683e-05	0.000227724	6.48596e-05	0.000141553	2.62802e-05	0.000142668	4.82216e-05	0.00019579	2.86755e-05	0.000168164	1.9016e-05	0.000132846	4.4359e-05	1.4881	0.18869		0.924998	0.73622		0.932288	0.80335
A_0005	Lactic acid	Lactic acid	612	HMDB0000190,HMDB0001311	89.0242	8.73222	0.0495406	0.0608552	0.0569285	0.0829018	0.0681376	0.0523927	0.0547133	0.0529387	0.0469402	0.029779	0.0265628	0.0231005	0.0226618	0.0230261	0.0231801	0.0659311	0.0267484	0.0429955	0.0190746	0.0240414	0.0278949	0.0557748	0.00574488	0.0678107	0.0152572	0.0515307	0.00407334	0.0264807	0.00334	0.022956	0.000266184	0.045225	0.0196863	0.0236703	0.00442187	1.2158	0.30476		0.923908	0.36145		0.47478	0.0036519
A_0105	dCDP	dCDP	150855	HMDB0001245	386.014	9.27339	0.0014779	0.00102127	0.000922201	0.00208749	0.00233962	0.00182105	0.00110946	0.00109748	0.000947824	0.00113023	0.00127387	0.00140279	0.00220882	0.00152624	0.00108587	0.00141521	0.00158582	0.00135433	0.000838632	0.00150516	0.00156063	0.00114046	0.000296404	0.00208272	0.00025932	0.00105159	9.00634e-05	0.00126896	0.000136348	0.00160697	0.000565811	0.00145179	0.00012	0.00130148	0.000401793	1.82622	0.014856	*	0.922078	0.66167		1.11268	0.54708
C_0114	γ-Glu-Ala	g-Glu-Ala	440103	HMDB0006248	219.096	9.93516	0.000933606	0.000852338	0.00103232	0.000780347	0.00077905	0.00080939	0.000825249	0.000810977	0.000944663	0.000671027	0.000527144	0.000628766	0.000644231	0.000547079	0.000654644	0.000614111	0.000788587	0.000593083	0.000530384	0.000810215	0.000999206	0.000939422	9.01323e-05	0.000789596	1.71543e-05	0.000860296	7.3411e-05	0.000608979	7.39541e-05	0.000615318	5.93256e-05	0.00066526	0.00010732	0.000779935	0.000235874	0.840512	0.09758		0.915772	0.30622		0.648249	0.0087911
C_0063	γ-Glu-Lys_divalent	g-Glu-Lys	65254		138.581	6.92801	0.000559184	0.000508654	0.000475525	0.000634598	0.000472882	0.000575198	0.000467913	0.000496102	0.000439834	0.00070569	0.000622812	0.000723654	0.000910227	0.000691911	0.000945154	0.000514233	0.000501175	0.000378799	0.000444042	0.000613975	0.000837265	0.000514454	4.21299e-05	0.000560893	8.18013e-05	0.00046795	2.81344e-05	0.000684052	5.37906e-05	0.000849097	0.000137243	0.000464736	7.47091e-05	0.000631761	0.000197214	1.09027	0.44655		0.909604	0.19732		1.32967	0.014271
C_0147	γ-Glu-Phe	g-Glu-Phe	111299	HMDB0000594	295.128	10.5122	0.000162016	0.00015086	N.D.	0.000157518	0.000165279	0.000132903	0.000145225	0.000169799	0.000111385	0.000130277	N.D.	N.D.	N.D.	N.D.	0.00015023	N.D.	0.000159103	0.000123258	0.000157348	0.000190434	0.000194454	0.000156438	7.88909e-06	0.0001519	1.69033e-05	0.000142136	2.93293e-05	0.000130277	N.A.	0.00015023	N.A.	0.000141181	2.53463e-05	0.000180745	2.03618e-05	0.970992	0.71434		0.908578	0.49415		0.83277	N.A.
C_0043	Pipecolic acid	Pipecolic acid	439227	HMDB0000070,HMDB0000716,HMDB0005960	130.086	8.27826	0.00149279	0.00137329	0.00122619	0.00177283	0.00177273	0.00147114	0.00147213	0.00112259	0.00112228	0.0011101	0.000893733	0.00101677	0.00176367	0.00160488	0.00141906	0.00164629	0.001241	0.00121995	0.00087675	0.000997746	0.00106299	0.00136409	0.000133537	0.00167224	0.000174151	0.001239	0.000201898	0.00100687	0.000108522	0.00159587	0.000172481	0.00136908	0.000240301	0.000979163	9.45017e-05	1.2259	0.076111		0.908297	0.42849		0.738122	0.024482
C_0150	γ-Glu-Val-Gly	g-Glu-Val-Gly			304.149	10.6595	0.000904562	0.000859574	0.00109436	0.0010474	0.00104992	0.000707487	0.000770414	0.00100807	0.000813184	0.000628564	0.000611443	0.000683845	0.000878886	0.000757877	0.000829414	0.000827362	0.000767031	0.000558787	0.000434374	0.000747221	0.00103234	0.000952832	0.000124614	0.000934938	0.000196983	0.000863887	0.00012668	0.000641284	3.78399e-05	0.000822059	6.0839e-05	0.000717727	0.000140913	0.000737978	0.000299089	0.98122	0.90175		0.906652	0.43489		0.673029	0.039874
C_0146	Argininosuccinic acid	ArgSuccinate	16950	HMDB0000052	291.129	7.62573	0.00231792	0.00209069	0.00215088	0.00286761	0.00302266	0.00271239	0.00200181	0.00193683	0.00200592	0.00127042	0.00146691	0.00161418	0.00242772	0.00209332	0.00202329	0.00188384	0.00168855	0.00149637	0.00178217	0.00262514	0.00309206	0.00218649	0.000117728	0.00286755	0.000155133	0.00198152	3.87579e-05	0.0014505	0.000172468	0.00218144	0.000216134	0.00168958	0.000193733	0.00249979	0.000663881	1.31148	0.0046862	**	0.906254	0.082568		0.663391	0.0054155
C_0129	γ-Glu-Thr	g-Glu-Thr	53861142	HMDB0029159	249.107	10.2667	N.D.	N.D.	0.000261803	0.000279126	0.000259683	N.D.	N.D.	0.000237205	N.D.	N.D.	N.D.	N.D.	N.D.	N.D.	N.D.	N.D.	N.D.	N.D.	N.D.	N.D.	N.D.	0.000261803	N.A.	0.000269405	1.37483e-05	0.000237205	N.A.	N.A.	N.A.	N.A.	N.A.	N.A.	N.A.	N.A.	N.A.	1.02904	N.A.		0.906047	N.A.		<1	N.A.
A_0132	NAD+	NAD+	5893	HMDB0000902	662.098	5.58796	0.126573	0.109176	0.114108	0.121902	0.120614	0.115852	0.105227	0.105466	0.105385	0.121941	0.116484	0.127796	0.13636	0.118936	0.130202	0.119224	0.124038	0.105745	0.089653	0.122976	0.137254	0.116619	0.00896649	0.119456	0.00318663	0.105359	0.000121215	0.122074	0.00565751	0.128499	0.00883584	0.116335	0.00948251	0.116628	0.0244271	1.02433	0.64777		0.903448	0.16161		1.04677	0.43181
A_0103	XA0055	XA0055			368.998	11.0465	0.00297793	0.00194089	0.00246878	0.0105785	0.00816103	0.0114368	0.00190912	0.00232202	0.00243481	0.00105976	0.000927135	0.00118553	0.00150859	0.00134374	0.00162336	0.00123289	0.00124963	0.00129324	0.00065159	0.000896741	0.00131422	0.00246253	0.000518552	0.0100588	0.00169861	0.00222198	0.000276753	0.00105748	0.000129215	0.0014919	0.000140554	0.00125859	3.11574e-05	0.000954183	0.000335028	4.08473	0.010869	*	0.902316	0.52871		0.429426	0.035985
C_0046	trans-Glutaconic acid	trans-Glutaconic acid	5280498	HMDB0000620	131.033	18.5115	0.00139271	N.D.	0.00125225	N.D.	N.D.	N.D.	0.00134408	0.00122288	0.000972943	N.D.	N.D.	N.D.	0.00157508	0.00175323	0.00198516	N.D.	N.D.	N.D.	N.D.	N.D.	N.D.	0.00132248	9.93223e-05	N.A.	N.A.	0.00117997	0.000189254	N.A.	N.A.	0.00177116	0.000205622	N.A.	N.A.	N.A.	N.A.	<1	N.A.		0.892239	0.35329		<1	N.A.
A_0035	3-Hydroxy-3-methylglutaric acid	3-Hydroxy-3-methylglutaric acid	1662	HMDB0000355	161.045	11.7912	0.00580571	0.00460444	0.00538354	0.00417205	0.00378385	0.00350831	0.00412688	0.00505696	0.00490396	0.00354247	0.00261557	0.00349625	0.00300926	0.0033188	0.00319228	0.00544921	0.00535246	0.00367957	0.00330807	0.00579704	0.00497605	0.00526456	0.000609405	0.0038214	0.000333456	0.00469593	0.000498717	0.0032181	0.000522312	0.00317345	0.000155623	0.00482708	0.000994949	0.00469372	0.00126828	0.725873	0.034902	*	0.891989	0.28166		0.611276	0.012158
C_0068	Lys	Lys	866	HMDB0000182,HMDB0003405	147.112	5.57046	0.404087	0.354013	0.356998	0.353443	0.375285	0.375622	0.408735	0.310906	0.274638	0.145821	0.126287	0.125138	0.0839962	0.107072	0.0817489	0.162744	0.100877	0.0855927	0.119869	0.0803045	0.104196	0.371699	0.0280883	0.368116	0.0127088	0.331426	0.0693636	0.132415	0.0116241	0.0909391	0.0140169	0.116404	0.0408522	0.101456	0.019924	0.990361	0.85426		0.891651	0.42845		0.356244	0.0015338
A_0107	FAD_divalent	FAD	643975		391.569	6.59666	0.0019521	0.00106256	0.00192302	0.0019068	0.00167077	0.00152346	0.00135731	0.00171961	0.00130154	0.00191488	0.00182412	0.001899	0.00199914	0.00178174	0.00168867	0.0017926	0.00215037	0.0015441	0.00142176	0.00189822	0.00234095	0.00164589	0.000505386	0.00170034	0.000193377	0.00145949	0.000226991	0.00187933	4.84735e-05	0.00182319	0.00015933	0.00182902	0.000304776	0.00188698	0.000459697	1.03308	0.87442		0.886745	0.604		1.14183	0.50801
C_0133	γ-Glu-Ile γ-Glu-Leu	g-Glu-Ile g-Glu-Leu	22885096 151023	HMDB0011170 HMDB0011171	261.142	10.4081	0.000708953	0.000600906	0.000551212	0.000669602	0.000645622	0.000603743	0.000576982	0.000478143	0.000589174	0.000371188	0.00040957	0.000439537	0.000424576	0.000375567	0.000435434	0.00035362	0.000379025	0.000344762	N.D.	0.000449958	0.000576549	0.000620357	8.06491e-05	0.000639655	3.33325e-05	0.000548099	6.08901e-05	0.000406765	3.42606e-05	0.000411859	3.18954e-05	0.000359135	1.7785e-05	0.000513253	8.95128e-05	1.03111	0.73018		0.883523	0.28793		0.655695	0.029866
C_0111	γ-Glu-Gly	g-Glu-Gly	165527	HMDB0011667	205.081	9.72942	0.00272209	0.00250383	0.00257367	0.00215878	0.00208034	0.00174524	0.00228684	0.00217403	0.00238498	0.00137152	0.00149159	0.00180341	0.00161634	0.00139965	0.00126087	0.00163988	0.00178837	0.00162092	0.000928755	0.00166049	0.00152219	0.00259986	0.000111458	0.00199478	0.000219645	0.00228195	0.000105555	0.0015555	0.000222927	0.00142562	0.000179151	0.00168306	9.16958e-05	0.00137048	0.000388743	0.767265	0.024346	*	0.877719	0.023137	*	0.598303	0.0057672
C_0072	Glu	Glu	611	HMDB0000148,HMDB0003339	149.062	8.80287	0.395657	0.37569	0.350182	0.31697	0.313857	0.298503	0.358192	0.312402	0.31075	0.284643	0.286927	0.304562	0.304052	0.282604	0.331924	0.329732	0.296719	0.247104	0.250688	0.312504	0.367587	0.373843	0.0227936	0.309777	0.00988646	0.327115	0.0269263	0.292044	0.0109013	0.306193	0.02473	0.291185	0.0415911	0.310259	0.0584817	0.828628	0.025511	*	0.875006	0.085276		0.781194	0.012612
C_0126	Uridine	Uridine	6029	HMDB0000296	245.077	17.8662	0.00160967	0.00188954	0.000816737	0.0017511	0.00164763	0.00190362	0.00135071	0.00118579	0.00123516	0.0010295	0.00126642	0.00090225	0.00187028	0.00154566	0.00239074	0.00213454	0.0022064	0.00206315	0.00150014	0.00255634	0.00239227	0.00143865	0.000556474	0.00176745	0.000128775	0.00125722	8.46426e-05	0.00106606	0.000184817	0.00193556	0.000426307	0.0021347	7.16236e-05	0.00214959	0.000568387	1.22855	0.41499		0.873889	0.63062		0.741014	0.36784
C_0026	Pro	Pro	614	HMDB0000162,HMDB0003411	117.073	8.72596	0.133137	0.145807	0.13561	0.12129	0.124757	0.110917	0.134985	0.109483	0.114202	0.145017	0.1216	0.154983	0.27403	0.160361	0.221074	0.216682	0.163485	0.161404	0.207551	0.209011	0.207848	0.138185	0.0067158	0.118988	0.00720167	0.119557	0.0135682	0.140533	0.0171372	0.218488	0.0568782	0.180523	0.0313314	0.208137	0.000771566	0.861078	0.028081	*	0.865193	0.1252		1.017	0.84128
C_0040	Thymine	Thymine	1135	HMDB0000262	127.049	17.8432	0.000657863	0.000894304	0.000806811	0.00071909	0.000573025	0.000646714	0.000676108	N.D.	N.D.	N.D.	N.D.	0.000432175	0.000427255	N.D.	0.00047523	0.000564509	0.000545056	0.00046312	N.D.	N.D.	0.000513382	0.000786326	0.000119544	0.000646276	7.30334e-05	0.000676108	N.A.	0.000432175	N.A.	0.000451242	3.39236e-05	0.000524229	5.38079e-05	0.000513382	N.A.	0.821893	0.17312		0.859831	N.A.		0.549612	N.A.
C_0042	4-Oxopyrrolidine-2-carboxylic acid	4-Oxopyrrolidine-2-carboxylic acid	107541		130.049	8.80764	0.0738679	0.071617	0.0660558	0.0581838	0.0583114	0.0540784	0.0671067	0.0566609	0.0572635	0.0550568	0.0533608	0.0600944	0.0585004	0.0517385	0.062666	0.0622877	0.0560371	0.0458017	0.0468551	0.0585683	0.0711957	0.0705136	0.00402123	0.0568579	0.00240795	0.0603437	0.00586471	0.0561707	0.00350224	0.057635	0.00551493	0.0547088	0.00832287	0.058873	0.0121732	0.806339	0.012147	*	0.855774	0.076593		0.796593	0.010038
C_0007	Morpholine	Morpholine	8083	HMDB0031581	88.0752	5.38331	0.000735547	N.D.	0.000659159	N.D.	0.000642752	0.000721606	N.D.	0.000595929	N.D.	0.000770106	N.D.	0.000768916	N.D.	0.000800095	0.00104232	N.D.	0.000709035	0.000700095	N.D.	0.000976555	N.D.	0.000697353	5.40144e-05	0.000682179	5.57579e-05	0.000595929	N.A.	0.000769511	8.41465e-07	0.000921209	0.000171281	0.000704565	6.32151e-06	0.000976555	N.A.	0.97824	0.80819		0.854558	N.A.		1.10347	0.30986
C_0095	XC0148	XC0148	37764	HMDB0001189	180.101	7.16042	0.000547286	0.000413145	0.000473974	0.000456862	0.000396555	0.000375076	0.000442302	0.000398141	0.00038501	0.000281929	0.000307524	0.000356919	0.000420558	0.000404005	0.000410562	0.000334387	0.000376202	0.000280296	0.000188351	0.000268233	0.000329147	0.000478135	6.71673e-05	0.000409498	4.24015e-05	0.000408484	3.00142e-05	0.000315457	3.81191e-05	0.000411708	8.33568e-06	0.000330295	4.80837e-05	0.00026191	7.06104e-05	0.856447	0.22148		0.854328	0.2071		0.659766	0.032459
A_0094	UMP	UMP	6030	HMDB0000288	323.026	8.01966	0.0129771	0.0115675	0.0111329	0.0135342	0.0139123	0.0125016	0.0114091	0.00941184	0.00953777	0.00669871	0.00842336	0.00802515	0.0109082	0.0101416	0.0111158	0.00933914	0.010096	0.00852632	0.00699634	0.00869321	0.0115904	0.0118925	0.000964082	0.013316	0.000730213	0.0101196	0.00111856	0.00771574	0.000902998	0.0107219	0.000513167	0.00932048	0.000784995	0.00909333	0.00232303	1.1197	0.11624		0.850921	0.1076		0.64879	0.0054776
A_0084	Orotidine	Orotidine	92751	HMDB0000788	287.05	6.7849	0.000652806	0.000411366	0.000473195	0.000699259	0.000585242	0.000612931	N.D.	0.000398686	0.000470478	0.000939147	0.00057412	0.00077918	0.000609237	0.000797592	0.000772898	0.000698682	0.000697761	0.000721358	0.000919317	0.000721394	0.00063047	0.000512456	0.000125417	0.000632477	5.94682e-05	0.000434582	5.07645e-05	0.000764149	0.000182977	0.000726576	0.000102365	0.000705934	1.33653e-05	0.00075706	0.00014769	1.23421	0.23555		0.848038	0.41166		1.49115	0.13
C_0140	γ-Glu-Gln	g-Glu-Gln	150914	HMDB0011738	276.118	10.4983	0.000945154	0.000717759	0.000838141	0.000930321	0.000904445	0.000693061	0.000638747	0.00073704	0.00073256	0.000857343	0.000898169	0.00101677	0.000932192	0.000830586	0.000954108	0.000759203	0.00080963	0.000715051	0.000631393	0.000906884	0.00101345	0.000833684	0.000113763	0.000842609	0.000130157	0.000702782	5.55012e-05	0.000924094	8.28146e-05	0.000905629	6.59063e-05	0.000761295	4.73238e-05	0.000850576	0.000197154	1.0107	0.93312		0.842984	0.17431		1.10845	0.33356
C_0104	Gly-Asp	Gly-Asp	97363		191.066	7.96211	0.000403116	N.D.	0.000326633	N.D.	N.D.	N.D.	0.000346792	0.000258197	0.000316789	N.D.	N.D.	N.D.	N.D.	N.D.	N.D.	N.D.	N.D.	N.D.	N.D.	N.D.	N.D.	0.000364875	5.40819e-05	N.A.	N.A.	0.000307259	4.50595e-05	N.A.	N.A.	N.A.	N.A.	N.A.	N.A.	N.A.	N.A.	<1	N.A.		0.842096	0.34272		<1	N.A.
C_0122	N’-Formylkynurenine	N-Formylkynurenine	910	HMDB0001200	237.086	9.98335	0.00038772	0.000363582	0.000339041	0.000310509	0.000331993	0.000342233	0.000212715	0.000342397	0.000362931	0.000174184	0.000225166	0.00029257	0.000243763	0.000153921	N.D.	0.000220675	0.000249946	0.000244969	0.000180017	0.000184047	0.000288274	0.000363448	2.43397e-05	0.000328245	1.61907e-05	0.000306014	8.14493e-05	0.00023064	5.93826e-05	0.000198842	6.3528e-05	0.00023853	1.56618e-05	0.000217446	6.1372e-05	0.903144	0.11568		0.841977	0.34669		0.63459	0.045257
C_0012	Ala	Ala	602	HMDB0000161,HMDB0001310	91.0575	7.30633	0.0318654	0.0352447	0.0333805	0.0243181	0.0241285	0.0212332	0.0311953	0.0251058	0.0283066	0.00986898	0.00864256	0.00767771	0.0118938	0.00697452	0.00767432	0.00767132	0.00843529	0.00899474	0.0219514	0.019012	0.0190797	0.0334969	0.00169263	0.0232266	0.00172893	0.0282026	0.00304609	0.00872975	0.00109823	0.00884753	0.00266121	0.00836712	0.000664339	0.0200144	0.00167786	0.693396	0.0018261	**	0.841946	0.074905		0.260614	9.1731e-05
A_0118	Succinyl CoA_divalent Methylmalonyl CoA_divalent	SucCoA Methylmalonyl CoA	92133 123909		432.556	9.3987	0.000782419	0.000670257	0.000532155	0.00103126	0.000680985	0.00102383	N.D.	0.000567361	0.000538016	0.00273749	0.00249623	0.00363975	0.00204662	0.00158978	0.00181386	0.00124819	0.00283672	0.00154799	0.00084719	0.00167815	0.00188475	0.00066161	0.000125356	0.000912024	0.00020012	0.000552688	2.07499e-05	0.00295782	0.000602761	0.00181675	0.000228433	0.00187764	0.000844008	0.00147003	0.000549198	1.37849	0.15362		0.835368	0.26931		4.47064	0.018724
A_0114	Trehalose 6-phosphate	Trehalose 6-phosphate	122336	HMDB0001124	421.075	7.04197	0.00171974	0.00131351	0.00115653	0.00621547	0.00633653	0.00596414	0.00134679	0.000989048	0.00116074	N.D.	0.000427135	N.D.	0.000432532	0.000493426	N.D.	0.000743306	0.000568358	0.000547192	0.000662593	0.00104267	0.00111997	0.00139659	0.000290652	0.00617204	0.000189957	0.00116553	0.000178918	0.000427135	N.A.	0.000462979	4.30583e-05	0.000619619	0.000107638	0.000941744	0.000244822	4.41935	6.0292e-05	***	0.834548	0.31805		0.30584	N.A.
A_0112	dADP	dADP	188966	HMDB0001508	410.027	8.83494	0.00158064	0.00180906	0.00241435	0.00205811	0.00237333	0.00159035	0.00142278	0.00177985	0.00162893	0.000922885	0.000858039	0.000890491	0.00128837	0.000811111	0.00126684	0.00143561	0.00136508	0.00123866	0.000643033	0.00125803	0.00115549	0.00193469	0.000430818	0.00200726	0.000393963	0.00161052	0.000179245	0.000890472	3.24229e-05	0.00112211	0.000269545	0.00134645	9.97916e-05	0.00101885	0.000329481	1.03751	0.84012		0.832445	0.32457		0.460267	0.051583
C_0142	γ-Glu-Glu	g-Glu-Glu	92865	HMDB0011737	277.103	10.5699	0.00389504	0.00349871	0.00370184	0.00285162	0.00273485	0.00249263	0.00290268	0.00313965	0.003122	0.00238571	0.00253451	0.00275828	0.00320508	0.00268672	0.0033223	0.00298282	0.00312022	0.00241643	0.00195519	0.00287509	0.0032218	0.00369853	0.000198186	0.00269303	0.000183113	0.00305478	0.000132012	0.0025595	0.000187539	0.00307137	0.000338228	0.00283982	0.000373052	0.00268402	0.000654566	0.728136	0.0030306	**	0.825944	0.013101	*	0.692032	0.0019638
A_0066	Lauric acid	Lauric acid	3893	HMDB0000638	199.17	6.46175	0.00891167	0.0106066	0.00786441	0.00822363	0.00829318	0.00846227	0.00805384	0.00703506	0.00747613	0.00874234	0.00815828	0.00740154	0.0087746	0.00857344	0.00870871	0.00837399	0.00757769	0.007584	0.00748045	0.00677028	0.00647674	0.00912755	0.00138377	0.00832636	0.000122732	0.00752168	0.000510919	0.00810072	0.00067225	0.00868558	0.000102553	0.00784523	0.000457932	0.00690916	0.000516065	0.912223	0.42167		0.824063	0.17245		0.887502	0.3341
C_0127	γ-Glu-Val	g-Glu-Val	7015683	HMDB0011172	247.128	10.2446	N.D.	0.000269883	0.000271108	0.000192824	N.D.	0.000219152	N.D.	0.000184493	0.000261221	N.D.	N.D.	N.D.	N.D.	N.D.	N.D.	N.D.	N.D.	N.D.	N.D.	9.40558e-05	N.D.	0.000270496	8.66513e-07	0.000205988	1.86171e-05	0.000222857	5.42548e-05	N.A.	N.A.	N.A.	N.A.	N.A.	N.A.	9.40558e-05	N.A.	0.76152	0.1275		0.823884	0.43157		<1	N.A.
C_0058	Asp	Asp	424	HMDB0000191,HMDB0006483	135.047	9.38258	0.0718142	0.0713743	0.0699348	0.0688148	0.068025	0.0627991	0.0642149	0.0569496	0.0543449	0.0615389	0.0594539	0.0637481	0.0515885	0.0536829	0.0631074	0.0639306	0.0550905	0.0479505	0.0469048	0.0602355	0.062758	0.0710411	0.000983	0.0665463	0.00326913	0.0585031	0.00511511	0.0615803	0.0021474	0.0561263	0.00613587	0.0556572	0.00800512	0.0566328	0.00851857	0.936729	0.13066		0.823511	0.046811	*	0.866826	0.0076228
A_0109	CDP	CDP	6132	HMDB0001546	402.011	9.16909	0.00576461	0.00464256	0.0053911	0.00668115	0.00672624	0.00549181	0.0042999	0.00457284	0.00413471	0.0160427	0.0181055	0.0160624	0.0308087	0.023145	0.0232209	0.0129766	0.013227	0.0120642	0.0123081	0.0170816	0.0230388	0.00526609	0.000571374	0.00629973	0.000700047	0.00433582	0.000221262	0.0167369	0.00118531	0.0257249	0.00440286	0.012756	0.000612003	0.0174762	0.00537621	1.19628	0.12146		0.823347	0.091436		3.17824	0.00078277
C_0106	Glucosaminic acid	Glucosaminic acid	73563		196.081	9.67586	0.000889165	0.000730059	0.000783237	0.000739308	0.000729409	0.000765805	0.000789697	0.000554879	0.000633083	0.000427805	0.000486381	0.000461077	0.000803078	0.000520985	0.000495128	0.000547638	0.000470124	0.000501542	0.000401371	0.000665938	0.000723937	0.00080082	8.09976e-05	0.000744841	1.8818e-05	0.000659219	0.000119571	0.000458421	2.93784e-05	0.000606397	0.000170821	0.000506435	3.89881e-05	0.000597082	0.000171954	0.930097	0.35376		0.82318	0.17445		0.572439	0.010788
A_0123	CTP	CTP	6176	HMDB0000082	481.977	9.75589	0.012721	0.00855292	0.0116122	0.00911534	0.0094758	0.0106301	0.00990217	0.00808215	0.00907759	0.0652348	0.0633303	0.0751352	0.0853249	0.0814477	0.0808209	0.0399753	0.0453469	0.0328666	0.0400416	0.0576986	0.0596759	0.010962	0.00215877	0.0097404	0.000791267	0.00902064	0.000911345	0.0679001	0.00633772	0.0825312	0.00243966	0.0393963	0.00626025	0.0524721	0.0108104	0.888557	0.43658		0.822898	0.25658		6.19411	0.0018515
C_0018	GABA	GABA	119	HMDB0000112	104.07	6.2254	0.0125159	0.0102986	0.0100642	0.00731281	0.00662379	0.00680231	0.0102314	0.00680246	0.0098681	0.00291289	0.00143336	0.00201527	0.00227396	0.00187754	0.00141342	0.00442025	0.00404892	0.00430294	0.00128779	0.00147035	0.00112554	0.0109596	0.00135288	0.00691297	0.00035759	0.00896732	0.00188361	0.0021205	0.000745358	0.00185497	0.000430714	0.00425737	0.000189813	0.00129456	0.000172504	0.630771	0.02864	*	0.81822	0.218		0.193484	0.0018683
A_0121	dCTP	dCTP	65091	HMDB0000998	465.982	9.80621	0.00279774	0.00177094	0.00297221	0.00464067	0.00490714	0.00528841	0.00160866	0.00227602	0.00228371	0.00552105	0.00398743	0.00565677	0.00718293	0.00607928	0.00597363	0.00323714	0.00395187	0.00360289	0.00293521	0.00449901	0.00433781	0.00251363	0.000649077	0.0049454	0.000325562	0.00205613	0.000387534	0.00505508	0.000927098	0.00641195	0.000669782	0.0035973	0.000357395	0.00392401	0.000860107	1.96744	0.010716	*	0.817992	0.36585		2.01107	0.021789
A_0108	dTDP	dTDP	164628	HMDB0001274	401.015	9.06583	0.00457122	0.00337034	0.00419677	0.00621694	0.00673029	0.00541536	0.00305833	0.00348084	0.00337805	0.00224555	0.00245351	0.00261783	0.0037807	0.00268072	0.00312833	0.00290565	0.00319194	0.00274246	0.00207091	0.00321627	0.00362409	0.00404611	0.000614452	0.00612086	0.000662706	0.00330574	0.000220338	0.00243897	0.000186565	0.00319658	0.000553157	0.00294668	0.000227533	0.00297042	0.000805247	1.51278	0.016634	*	0.817017	0.16205		0.602792	0.036184
A_0083	6-Phosphogluconic acid	6-PG	91493	HMDB0001316	275.015	11.2213	0.00162648	0.0014914	0.00126538	0.00405599	0.00426256	0.00390829	0.00121468	0.00108653	0.00127521	N.D.	N.D.	N.D.	N.D.	N.D.	N.D.	0.000484488	0.000503657	N.D.	N.D.	N.D.	0.000426233	0.00146109	0.00018245	0.00407561	0.000177948	0.00119214	9.63403e-05	N.A.	N.A.	N.A.	N.A.	0.000494072	1.35546e-05	0.000426233	N.A.	2.78944	5.9208e-05	***	0.815927	0.10813		<1	N.A.
C_0006	Trimethylamine N-oxide	Trimethylamine N-oxide	1145	HMDB0000925	76.0753	5.46217	0.00100954	0.0010249	0.0007882	0.000853372	0.000827257	0.000986492	0.000909311	0.000616688	0.000772996	0.000780505	0.000897337	0.000871711	0.000798792	0.000765793	0.000831736	0.000690031	0.000846839	0.000534806	0.000779074	0.000879306	0.000919319	0.000940881	0.000132449	0.00088904	8.53995e-05	0.000766332	0.000146425	0.000849851	6.1407e-05	0.000798774	3.29714e-05	0.000690559	0.000156017	0.000859233	7.22453e-05	0.944901	0.60416		0.814483	0.20117		0.90325	0.36371
C_0154	XC0126	XC0126			310.115	12.0583	0.000169015	N.D.	N.D.	N.D.	0.000173601	N.D.	0.000129859	0.000145309	N.D.	N.D.	N.D.	N.D.	0.000129918	0.000102907	N.D.	N.D.	N.D.	N.D.	N.D.	N.D.	0.000229133	0.000169015	N.A.	0.000173601	N.A.	0.000137584	1.0925e-05	N.A.	N.A.	0.000116412	1.90994e-05	N.A.	N.A.	0.000229133	N.A.	1.02713	N.A.		0.814033	N.A.		<1	N.A.
A_0030	2-Oxoglutaric acid	2-OG	51	HMDB0000208	145.013	14.7338	0.00464077	0.00351805	0.0043676	0.00385474	0.00390656	0.00325987	0.00397373	0.00317744	0.00302892	N.D.	0.00207789	0.00175148	0.00225629	0.00217648	0.00235543	0.00314152	0.00315388	0.00185733	0.00199145	0.00154988	0.00253187	0.00417548	0.000585498	0.00367372	0.000359344	0.00339336	0.000508069	0.00191468	0.000230806	0.00226273	8.96499e-05	0.00271758	0.00074502	0.0020244	0.000491823	0.879833	0.28736		0.812688	0.15689		0.458554	0.011796
C_0027	Betaine	Betaine	247	HMDB0000043	119.088	9.12164	0.308871	0.293279	0.269463	0.295556	0.308575	0.281384	0.274018	0.208909	0.225084	0.331787	0.272154	0.321537	0.505454	0.424968	0.481674	0.314484	0.278684	0.239671	0.244167	0.265443	0.316318	0.290537	0.0198466	0.295172	0.0135992	0.236004	0.0339001	0.308493	0.031885	0.470699	0.0413502	0.277613	0.0374178	0.27531	0.0370734	1.01595	0.75748		0.812301	0.089429		1.0618	0.46255
C_0136	γ-Glu-Asp	g-Glu-Asp	161197	HMDB0030419	263.089	10.4829	0.000841575	0.000675069	0.000712823	0.000584506	0.000626397	0.000547266	0.000640254	0.0005866	0.000581235	0.000742953	0.000999383	0.000930334	0.000724056	0.000474662	0.000722628	0.000643466	0.000708009	0.00053429	0.000548719	0.000906303	0.000904147	0.000743156	8.72991e-05	0.000586056	3.95879e-05	0.000602696	3.26362e-05	0.00089089	0.000132687	0.000640449	0.000143577	0.000628588	8.78098e-05	0.00078639	0.000205832	0.788605	0.071565		0.810996	0.094251		1.19879	0.19345
A_0028	XA0004	XA0004			144.03	7.70949	0.00244842	0.00236655	0.00228283	0.00127659	0.00123117	0.00118218	0.00182261	0.00194086	0.0019918	0.000939147	0.00114321	0.00123784	0.00269278	0.00193585	0.00203158	0.00100212	0.00139045	0.00121266	0.000921762	0.00122625	0.0015684	0.00236593	8.27979e-05	0.00122998	4.72154e-05	0.00191842	8.68005e-05	0.00110673	0.00015265	0.00222007	0.000412166	0.00120174	0.000194392	0.00123881	0.000323504	0.519871	0.00017147	***	0.810853	0.0029771	**	0.467779	0.00095061
A_0061	Citric acid	Citric acid	311	HMDB0000094	191.02	16.6226	0.0179719	0.0142803	0.0166979	0.010555	0.0107353	0.0121071	0.015315	0.0119989	0.0122301	0.0191746	0.0133568	0.0135196	0.00977022	0.0131941	0.0102409	0.0174467	0.0164786	0.0115066	0.0147225	0.0137536	0.0143765	0.0163167	0.00187511	0.0111325	0.000848865	0.0131814	0.00185144	0.0153503	0.00331291	0.0110684	0.00185587	0.015144	0.00318699	0.0142842	0.000491025	0.682274	0.025876	*	0.807845	0.10836		0.940775	0.68849
A_0043	Glycerol 2-phosphate	Glycerol 2-phosphate	2526		171.007	10.0266	0.00103532	0.000925971	0.000521573	N.D.	0.000534	0.000510549	0.000462959	0.000764513	0.000777262	0.00101504	0.00075628	0.00128075	0.00154287	0.00102741	0.00139748	0.00097535	0.00111896	0.000795443	0.000990222	0.00111681	0.00102673	0.000827622	0.000270627	0.000522274	1.65827e-05	0.000668245	0.000177897	0.00101736	0.000262243	0.00132259	0.000265768	0.00096325	0.000162095	0.00104459	6.51545e-05	0.631054	0.18924		0.807427	0.44902		1.22925	0.43244
C_0074	Triethanolamine	Triethanolamine	7618		150.111	6.66375	0.000527341	0.00209033	0.000570755	0.0011159	0.000531132	0.000496008	0.000617054	0.000690625	0.00126468	0.000355878	0.000403746	0.00049407	0.000535475	0.00039609	0.000374082	0.00234003	0.000337453	0.000549504	0.000400371	0.000420929	0.000332862	0.00106281	0.000890123	0.000714347	0.0003482	0.000857452	0.00035458	0.000417898	7.01743e-05	0.000435215	8.75217e-05	0.00107566	0.0011001	0.000384721	4.6072e-05	0.672132	0.57887		0.80678	0.73843		0.393202	0.33611
C_0137	Thiamine	Thiamine	1130	HMDB0000235	265.11	5.31514	0.00159147	0.00114574	0.00112755	0.000812635	0.000910183	0.000856658	0.0013257	0.000792551	0.0009913	0.000193249	0.00023099	0.00024349	0.000287426	0.00035006	0.000369771	0.000241258	0.000240964	0.000201648	0.000152681	0.000164307	0.000219844	0.00128825	0.000262751	0.000859825	4.88512e-05	0.00103652	0.000269436	0.000222576	2.61561e-05	0.000335752	4.29965e-05	0.000227957	2.27844e-05	0.000178944	3.58941e-05	0.667436	0.10121		0.804592	0.31113		0.172774	0.018847
C_0145	Ophthalmic acid	Ophthalmic acid	7018721	HMDB0005765	290.132	10.6616	0.000954602	0.00100284	0.00109591	0.000874194	0.000923096	0.00069521	0.000789094	0.000823339	0.000839976	0.000651384	0.000662466	0.000704295	0.000694591	0.000663765	0.00101447	0.000785859	0.000829902	0.000618095	0.000585055	0.000835181	0.000895167	0.00101778	7.18304e-05	0.000830833	0.000119971	0.000817469	2.59436e-05	0.000672715	2.79046e-05	0.00079094	0.000194191	0.000744619	0.000111764	0.000771801	0.000164484	0.816317	0.096223		0.803186	0.028944	*	0.660961	0.0073562
A_0023	Glutaric acid Methylsuccinic acid	Glutaric acid Methylsuccinic acid	743 6950476	HMDB0000661 HMDB0001844	131.035	12.6281	0.00211806	N.D.	N.D.	0.0013236	N.D.	N.D.	N.D.	N.D.	0.00169418	N.D.	N.D.	0.00120029	0.0016365	N.D.	0.00146823	0.00176073	N.D.	N.D.	N.D.	N.D.	0.00150181	0.00211806	N.A.	0.0013236	N.A.	0.00169418	N.A.	0.00120029	N.A.	0.00155237	0.000118983	0.00176073	N.A.	0.00150181	N.A.	0.624909	N.A.		0.799871	N.A.		0.56669	N.A.
A_0006	Isovaleric acid DL-2-Methylbutyric Acid Valeric acid	Isovaleric acid 2-Methylbutyric acid Valeric acid	10430 8314 7991	HMDB0000718 HMDB0002176 HMDB0000892	101.061	7.67932	0.0135319	0.0157256	0.0185725	0.00883034	0.00877864	0.00792988	0.017638	0.00955532	0.0107535	0.00366715	0.00336306	0.00359013	0.00263212	0.00468281	0.00335149	0.0123646	0.0133425	0.00741764	0.00824818	0.00734575	0.00767108	0.0159433	0.00252736	0.00851295	0.000505615	0.0126489	0.00436201	0.00354011	0.000158092	0.00355547	0.00104045	0.0110416	0.00317628	0.007755	0.000457031	0.53395	0.032286	*	0.793367	0.33517		0.222043	0.013295
C_0101	N6,N6,N6-Trimethyllysine	Trimethyllysine	440120	HMDB0001325	189.158	5.81335	0.000214855	0.000257221	0.000248154	0.000208515	0.000228407	0.000226519	0.000220549	0.000156504	0.000193993	0.000122766	0.000170261	0.000139605	N.D.	7.65206e-05	N.D.	0.000129233	0.000128566	0.000138214	5.33384e-05	N.D.	N.D.	0.000240077	2.23079e-05	0.000221147	1.09801e-05	0.000190349	3.21773e-05	0.000144211	2.40801e-05	7.65206e-05	N.A.	0.000132004	5.38818e-06	5.33384e-05	N.A.	0.92115	0.28129		0.792866	0.10101		0.600686	0.0072997
A_0025	Malic acid	Malic acid	525	HMDB0000156,HMDB0000744	133.014	14.7331	0.00617874	0.0044885	0.00568892	0.00209484	0.00214544	0.00211454	0.00476754	0.00388938	0.00412555	0.00596826	0.00529899	0.0070153	0.00441367	0.00353644	0.00323719	0.00438206	0.00479172	0.00376016	0.00324695	0.00454137	0.00411137	0.00545205	0.00086966	0.00211827	2.55061e-05	0.00426082	0.000454439	0.00609418	0.000865058	0.0037291	0.000611447	0.00431131	0.000519407	0.00396656	0.000659249	0.388528	0.021862	*	0.781508	0.12574		1.11778	0.41584
C_0134	γ-Glu-Asn	g-Glu-Asn	131801686	HMDB0029144	262.102	10.5052	0.00150259	0.00143913	0.00134717	0.00244364	0.00240544	0.00214794	0.00117596	0.00111699	0.00104836	0.00210234	0.00236757	0.00275065	0.00227744	0.00195172	0.00222426	0.0013912	0.00150404	0.00124986	0.00162315	0.00264082	0.00297192	0.00142963	7.81453e-05	0.00233234	0.000160836	0.00111377	6.38614e-05	0.00240685	0.000325935	0.00215114	0.000174742	0.0013817	0.000127356	0.00241196	0.000702903	1.63143	0.003614	**	0.77906	0.0062717	**	1.68355	0.029495
A_0115	Thiamine diphosphate	ThPP	1132	HMDB0001372	423.032	6.65486	0.0088437	0.0080272	0.00871404	0.00786078	0.00750432	0.00780429	0.00655391	0.00635159	0.00698162	0.00685185	0.0065113	0.00731973	0.00953285	0.00856939	0.00911557	0.00656608	0.00659955	0.00565518	0.00461737	0.00667731	0.00671761	0.00852832	0.000438795	0.00772313	0.000191592	0.00662904	0.000321662	0.00689429	0.000405885	0.0090726	0.000483167	0.00627361	0.000535832	0.0060041	0.00120111	0.905587	0.069183		0.777297	0.0049692	**	0.8084	0.0092061
C_0158	NMN	NicRN	14180	HMDB0000229	335.065	16.5791	0.000294989	0.000304613	0.000285377	0.000457164	0.000578477	0.000519642	0.000275083	0.000189858	0.000220537	0.000219824	0.000364925	0.000277301	0.000398861	0.000282335	0.000360153	0.000311442	0.000286899	0.000227692	0.00024669	0.000306552	0.000543107	0.000294993	9.61798e-06	0.000518428	6.06658e-05	0.000228493	4.31661e-05	0.00028735	7.30704e-05	0.000347116	5.93468e-05	0.000275344	4.30538e-05	0.00036545	0.00015674	1.75742	0.021494	*	0.774569	0.11013		0.97409	0.8735
C_0105	2,6-Diaminopimelic acid	2,6-Diaminopimelic acid	439283	HMDB0001370	191.102	7.22296	0.00122195	0.0012029	0.000957875	0.00236096	0.00241606	0.00180693	0.000815909	0.000857392	0.000939949	0.000421161	0.000360765	0.000299932	N.D.	N.D.	N.D.	0.000397822	0.000366964	0.000287516	N.D.	0.000299295	0.000304376	0.00112757	0.000147271	0.00219465	0.000336903	0.000871083	6.31432e-05	0.000360619	6.06146e-05	N.A.	N.A.	0.000350767	5.69087e-05	0.000301835	3.59258e-06	1.94635	0.018832	*	0.77253	0.077827		0.319819	0.0055955
C_0033	Cys	Cys	594	HMDB0000574,HMDB0003417	122.026	9.17106	9.1331e-05	N.D.	N.D.	0.000108029	0.000134002	N.D.	N.D.	N.D.	7.04528e-05	4.93954e-05	5.0191e-05	N.D.	0.000117863	N.D.	8.68878e-05	N.D.	5.82523e-05	N.D.	N.D.	N.D.	6.84303e-05	9.1331e-05	N.A.	0.000121016	1.83657e-05	7.04528e-05	N.A.	4.97932e-05	5.6255e-07	0.000102376	2.1903e-05	5.82523e-05	N.A.	6.84303e-05	N.A.	1.32503	N.A.		0.7714	N.A.		0.545195	N.A.
A_0052	N-Formylmethionine	N-Formylmethionine	439750	HMDB0001015	176.038	7.16605	0.00138148	0.00120551	0.000953949	0.000694852	0.000651318	0.000573343	0.000972681	0.000687843	0.00107031	0.000441792	0.000344221	0.000350027	N.D.	N.D.	0.000366038	0.000464088	0.000388209	0.000419817	N.D.	0.000287146	N.D.	0.00118031	0.000214878	0.000639838	6.15623e-05	0.000910277	0.000198723	0.00037868	5.47337e-05	0.000366038	N.A.	0.000424038	3.81153e-05	0.000287146	N.A.	0.542091	0.040189	*	0.771216	0.18571		0.32083	0.018091
A_0081	Sorbitol 6-phosphate	Sorbitol 6-phosphate	152306	HMDB0005831	261.036	8.08331	0.00066229	0.00088944	0.000978138	0.00253555	0.00188653	0.00124088	0.000596235	0.000611172	0.000738341	0.000371322	0.000712311	0.000780521	0.000447038	N.D.	0.000468093	0.000452614	0.000602612	0.000309339	N.D.	0.000407182	0.000648229	0.000843289	0.000162903	0.00188765	0.000647335	0.000648583	7.8091e-05	0.000621385	0.000219229	0.000457565	1.48882e-05	0.000454855	0.000146649	0.000527706	0.000170446	2.23844	0.09992		0.769111	0.16281		0.736858	0.2377
C_0155	γ-Glu-Tyr	g-Glu-Tyr	94340	HMDB0011741	311.122	10.6737	0.000185462	0.000183781	0.000165023	0.000171399	0.000157245	N.D.	0.000104851	0.000128515	0.00017514	N.D.	0.000118406	0.000134697	0.000180277	0.000111409	0.000144924	0.000107975	0.00014268	N.D.	7.10067e-05	0.000153857	0.000136241	0.000178088	1.13465e-05	0.000164322	1.00083e-05	0.000136169	3.57638e-05	0.000126552	1.1519e-05	0.000145537	3.44382e-05	0.000125328	2.45395e-05	0.000120368	4.36463e-05	0.922698	0.26472		0.764613	0.17103		0.710611	0.030609
A_0075	Ribulose 5-phosphate	Ru5P	439184	HMDB0000618	229.011	8.87254	0.00193471	0.00184718	0.00170078	0.00941061	0.00651723	0.00909022	0.00113986	0.00175466	0.00128208	0.0017631	0.00122362	0.00104338	0.00123826	0.00110852	0.00140156	0.00121759	0.00151097	0.00147911	0.00111125	0.00153576	0.00156174	0.00182756	0.000118192	0.00833935	0.00158612	0.0013922	0.000321851	0.00134337	0.000374508	0.00124944	0.00014684	0.00140256	0.000160973	0.00140292	0.000252926	4.56312	0.018748	*	0.761782	0.13175		0.735061	0.14491
C_0073	Met	Met	876	HMDB0000696	150.057	8.65754	0.571524	0.608213	0.598356	0.476933	0.446578	0.392462	0.418517	0.464468	0.45212	0.20508	0.156884	0.187443	0.20147	0.139813	0.152197	0.304351	0.28217	0.243537	0.152945	0.168412	0.145722	0.592698	0.0189873	0.438658	0.0427892	0.445035	0.0237809	0.183136	0.024385	0.164494	0.032616	0.276686	0.0307754	0.155693	0.0115921	0.740103	0.013406	*	0.750863	0.001349	**	0.308987	3.4156e-05
C_0002	Ethanolamine	Ethanolamine	700	HMDB0000149	62.0601	5.15112	0.00629904	0.00690987	0.00709101	0.0058523	0.00594374	0.00644964	0.00598163	0.00400287	0.00523633	0.00658086	0.00759576	0.0084379	0.00747388	0.00651246	0.00749789	0.00484574	0.00543645	0.00574362	0.0053305	0.00551446	0.00497591	0.00676664	0.000414955	0.00608189	0.000321744	0.00507361	0.000999363	0.00753817	0.000929861	0.00716141	0.000562134	0.00534194	0.000456341	0.00527362	0.000273745	0.898805	0.090949		0.749797	0.083095		1.11402	0.28766
A_0004	Butyric acid Isobutyric acid	Butyric acid Isobutyric acid	264 6590	HMDB0000039 HMDB0001873	87.045	8.1307	0.00169603	0.00194724	0.00262601	N.D.	N.D.	0.00118491	0.00221542	0.0012333	0.00124545	N.D.	N.D.	N.D.	N.D.	0.000834092	N.D.	0.00167403	0.00207933	0.00143492	0.0012714	0.000953229	0.00135862	0.00208976	0.000481089	0.00118491	N.A.	0.00156472	0.000563554	N.A.	N.A.	0.000834092	N.A.	0.00172943	0.000325758	0.00119441	0.000213377	0.567008	N.A.		0.748758	0.28854		<1	N.A.
A_0070	Pantothenic acid	Pantothenic acid	6613	HMDB0000210	218.103	6.4644	0.000853548	0.000613079	0.000618328	0.000728639	0.00106665	0.000820427	0.000570515	0.000415115	0.000568923	0.000632874	0.000399497	0.000403672	0.000858471	0.000371759	0.0004817	0.000391415	0.000551866	0.000427616	0.00062714	0.000687266	0.000940154	0.000694985	0.000137345	0.000871906	0.000174787	0.000518185	8.9264e-05	0.000478681	0.000133552	0.000570643	0.000255255	0.000456966	8.41557e-05	0.00075152	0.000166105	1.25457	0.24385		0.745605	0.1466		0.688764	0.12222
A_0015	Succinic acid	Succinic acid	1110	HMDB0000254	117.019	14.548	0.0618443	0.0523229	0.0481722	0.0508769	0.0457851	0.0438266	0.0418019	0.0392848	0.0397903	0.0448622	0.0516457	0.0485291	0.0663647	0.049567	0.0591797	0.0574679	0.0541019	0.051232	0.0549267	0.0657457	0.0801018	0.0541131	0.00700967	0.0468296	0.00363935	0.0402923	0.00133153	0.0483457	0.00339543	0.0583705	0.00842804	0.0542673	0.00312124	0.0669248	0.0126289	0.865401	0.20833		0.744595	0.071308		0.893419	0.29285
A_0038	m-Ethoxybenzoic acid 3-Phenyllactic acid p-Methoxyphenylacetic acid	m-Ethoxybenzoic acid 3-Phenyllactic acid p-Methoxyphenylacetic acid	12126 643327 7690	HMDB0000748,HMDB0000779 HMDB0002072	165.055	7.22599	0.00158064	0.00225378	0.00169927	0.00112675	0.00102889	0.00111938	0.00190561	0.00100438	0.00119737	N.D.	N.D.	0.00048682	0.000655392	0.000471796	0.000527965	0.000424564	0.00069015	N.D.	0.000935209	0.000759053	0.000690409	0.00184456	0.000359319	0.00109168	5.44945e-05	0.00136912	0.000474529	0.00048682	N.A.	0.000551718	9.40742e-05	0.000557357	0.000187797	0.00079489	0.000126274	0.591834	0.06515		0.742247	0.24361		0.263921	N.A.
A_0110	UDP	UDP	6031	HMDB0000295	402.994	9.29141	0.0436353	0.0381633	0.0379992	0.0370519	0.0376686	0.0292337	0.0314274	0.0293998	0.0280306	0.0575184	0.0742562	0.0694959	0.0790123	0.0580674	0.0685538	0.0730582	0.0786986	0.0718147	0.0511969	0.0718782	0.0909808	0.0399326	0.00320764	0.0346514	0.00470199	0.0296193	0.00170899	0.0670901	0.00862435	0.0685445	0.0104724	0.0745238	0.00366852	0.0713519	0.0198971	0.867747	0.19266		0.741732	0.015509	*	1.68008	0.021423
A_0091	Ribulose 1,5-diphosphate	Ribulose 1,5-diphosphate	123658		308.98	11.9834	0.000953128	N.D.	0.000893477	0.00854094	0.007921	0.00890593	0.000680409	0.000688938	N.D.	0.000632874	0.000654522	0.000501572	N.D.	N.D.	0.000651792	N.D.	0.000676194	N.D.	N.D.	0.000543694	N.D.	0.000923303	4.21801e-05	0.00845596	0.000497936	0.000684674	6.03102e-06	0.000596323	8.27673e-05	0.000651792	N.A.	0.000676194	N.A.	0.000543694	N.A.	9.15838	0.0013141	**	0.741548	0.07406		0.645858	0.010534
A_0026	p-Toluic acid o-Toluic acid m-Toluic acid	p-Toluic acid o-Toluic acid m-Toluic acid	7470 8373 7418		135.045	7.63338	0.00261913	0.00226807	0.00205001	0.00157627	0.00152648	0.00149069	0.00245859	0.00144469	0.00119394	N.D.	N.D.	N.D.	N.D.	N.D.	N.D.	0.00159371	0.0017	0.00132314	0.00125917	0.00132511	0.00145519	0.0023124	0.000287138	0.00153115	4.29789e-05	0.00169907	0.000669605	N.A.	N.A.	N.A.	N.A.	0.00153895	0.000194307	0.00134649	9.97415e-05	0.662146	0.039591	*	0.734765	0.25005		<1	N.A.
C_0071	Gln	Gln	738	HMDB0000641,HMDB0003423	148.078	8.68035	0.0771012	0.0747395	0.0657488	0.0913437	0.0909819	0.0844905	0.057543	0.0507139	0.0506218	0.118037	0.11799	0.134412	0.1021	0.0881312	0.108941	0.102722	0.0871569	0.0723112	0.0763026	0.105762	0.128951	0.0725298	0.00599014	0.0889387	0.0038565	0.0529596	0.00396963	0.123479	0.00946757	0.0997239	0.0106062	0.0873967	0.0152067	0.103672	0.0263862	1.22624	0.022104	*	0.730176	0.012895	*	1.70246	0.0027429
A_0113	Propionyl CoA_divalent	Propanoyl-CoA	92753		410.562	8.25847	N.D.	N.D.	0.000802768	0.000785931	0.000656712	0.000550137	0.000591558	0.000611172	0.000550608	0.000680306	0.000556532	0.00056058	0.00127254	0.000961166	0.00125324	0.0010187	0.00122933	0.00096181	0.000723718	0.000684913	0.000663769	0.000802768	N.A.	0.00066426	0.000118079	0.000584446	3.09023e-05	0.000599139	7.03213e-05	0.00116231	0.000174467	0.00106995	0.00014093	0.0006908	3.04048e-05	0.827462	N.A.		0.728038	N.A.		0.746342	N.A.
C_0051	5-Amino-4-oxovaleric acid	5-ALA	137	HMDB0001149	132.065	6.47473	0.000504245	0.000435937	0.000412866	0.000318959	0.000268005	0.000290975	0.000392589	0.000345896	0.0002446	0.00025882	0.000338304	0.000332106	0.000351179	0.00029201	N.D.	0.000315828	0.00036876	0.00027978	0.000415373	0.000486536	0.000574071	0.000451016	4.75191e-05	0.000292646	2.55179e-05	0.000327695	7.56544e-05	0.000309744	4.42095e-05	0.000321595	4.18393e-05	0.000321456	4.4756e-05	0.000491993	7.949e-05	0.648859	0.013944	*	0.72657	0.087281		0.686768	0.019789
A_0100	AMP	AMP	6083	HMDB0000045	346.053	7.67667	0.0610872	0.0639619	0.0641973	0.0523107	0.0514407	0.0332171	0.0538914	0.0406057	0.0427311	0.0113673	0.0158781	0.0123864	0.0196683	0.016014	0.017631	0.0298827	0.0332756	0.0272491	0.0164646	0.0187457	0.0237336	0.0630821	0.00173168	0.0456561	0.0107813	0.0457427	0.00713653	0.0132106	0.00236565	0.0177711	0.00183118	0.0301358	0.00302121	0.019648	0.00371758	0.723757	0.10389		0.72513	0.045359	*	0.20942	1.7232e-05
C_0148	Aspartame	Aspartame	134601	HMDB0001894	295.13	8.7058	0.000343629	0.000259753	0.000260872	0.000190711	0.000300716	0.00022836	0.000222658	0.000202453	0.000200939	0.000135476	0.000206587	0.000223858	0.000274032	0.000112289	0.000219873	0.000152178	0.000190667	0.000182308	0.000152681	0.000175629	0.000263813	0.000288085	4.81057e-05	0.000239929	5.59076e-05	0.000208683	1.21259e-05	0.000188641	4.68445e-05	0.000202065	8.23291e-05	0.000175051	2.02448e-05	0.000197374	5.86703e-05	0.832843	0.32262		0.724381	0.095775		0.65481	0.062337
C_0157	Val-Pro-Pro	Val-Pro-Pro			312.191	8.66455	N.D.	N.D.	0.000133383	N.D.	0.000154375	0.000117556	N.D.	9.6095e-05	N.D.	N.D.	N.D.	N.D.	0.000134471	N.D.	N.D.	N.D.	N.D.	N.D.	N.D.	N.D.	N.D.	0.000133383	N.A.	0.000135966	2.60349e-05	9.6095e-05	N.A.	N.A.	N.A.	0.000134471	N.A.	N.A.	N.A.	N.A.	N.A.	1.01937	N.A.		0.720445	N.A.		<1	N.A.
C_0029	Homoserine	Homoserine	12647	HMDB0000719	120.064	8.15784	0.00420753	0.00445886	0.00410788	0.0090621	0.00783871	0.00741987	0.00297921	0.00312286	0.00308479	0.00142438	0.00168597	0.00173333	0.00100184	0.00103318	0.00109638	0.00174684	0.00173679	0.00149947	0.00204319	0.00276187	0.00317628	0.00425809	0.000180869	0.00810689	0.000853334	0.00306229	7.44181e-05	0.00161456	0.000166397	0.0010438	4.81566e-05	0.00166103	0.00014001	0.00266045	0.000573312	1.90388	0.013032	*	0.719169	0.0030123	**	0.379175	5.1417e-05
C_0108	N-Acetylhistidine	N-Acetylhistidine	75619		198.086	7.8979	0.542979	0.508649	0.476828	0.407924	0.435328	0.380785	0.410367	0.305608	0.373968	0.180724	0.100482	0.122206	0.124109	0.0891703	0.0740182	0.257901	0.206998	0.233124	0.148147	0.101888	0.101818	0.509485	0.0330837	0.408012	0.0272714	0.363314	0.0531857	0.13447	0.0415031	0.0957657	0.0256883	0.232674	0.0254544	0.117285	0.0267277	0.800832	0.015981	*	0.7131	0.022126	*	0.263934	0.0003374
A_0042	Glycerol 3-phosphate	G3P	439162	HMDB0000126	171.006	9.65368	0.0120034	0.0109846	0.00624678	0.0111779	0.00966864	0.00915984	0.00657144	0.00821687	0.00595252	0.00929661	0.00972361	0.00745518	0.0104691	0.00720402	0.00922579	0.0124692	0.0160701	0.0160999	0.00569561	0.00813658	0.0111187	0.00974493	0.00307202	0.0100021	0.00104952	0.00691361	0.00117032	0.00882513	0.00120547	0.00896631	0.00164795	0.0148797	0.00208765	0.00831696	0.00271603	1.02639	0.90129		0.709458	0.24708		0.905613	0.66693
A_0037	Terephthalic acid	Terephthalic acid	7489	HMDB0002428	165.019	12.4279	0.00140993	0.0016677	0.00129713	0.00127953	0.00136062	0.00132825	0.00101243	0.00117634	0.00090547	0.00141753	0.000958542	0.0012204	0.00137276	0.00114772	0.00122874	0.00112962	0.00138791	0.000857831	0.00101223	0.00129569	0.000993434	0.00145825	0.000189953	0.0013228	4.08213e-05	0.00103141	0.000136431	0.00119882	0.000230254	0.00124974	0.00011398	0.00112512	0.000265069	0.00110045	0.000169341	0.90711	0.34167		0.707294	0.039076	*	0.822095	0.20919
C_0055	Leu	Leu	857	HMDB0000687	133.104	8.30426	0.160058	0.165947	0.147738	0.15033	0.150187	0.132528	0.118376	0.110481	0.106074	0.0724752	0.0713577	0.0812183	0.0543348	0.0381797	0.0558606	0.0921925	0.0797584	0.0705606	0.0449673	0.0555545	0.0646868	0.157914	0.00929165	0.144348	0.0102366	0.111644	0.00623281	0.0750171	0.00539939	0.0494583	0.00979735	0.0808372	0.0108562	0.0550695	0.00986869	0.914092	0.16509		0.706989	0.0033028	**	0.475049	0.0006347
A_0044	Decanoic acid	Decanoic acid	2969	HMDB0000511	171.139	6.62951	0.002597	0.00255714	0.00278323	0.00198907	0.00177056	0.00249131	0.00195705	0.00189485	0.00172051	0.0032511	N.D.	0.0013639	0.00205453	0.00155598	N.D.	0.00249766	0.00195373	0.00192492	N.D.	0.00162755	0.00146407	0.00264579	0.000120685	0.00208365	0.000369567	0.00185747	0.000122624	0.0023075	0.00133445	0.00180525	0.000352526	0.00212544	0.000322677	0.00154581	0.000115601	0.787533	0.10747		0.702048	0.0013663	**	0.872141	0.7809
C_0056	Ile	Ile	791	HMDB0000172	133.104	8.2146	0.0745398	0.0780436	0.0681664	0.0696386	0.0687137	0.0620882	0.0548934	0.0498327	0.0499257	0.0407299	0.0397247	0.0453077	0.0275074	0.0210883	0.0249965	0.0478854	0.0410612	0.0365316	0.0247503	0.0317017	0.0355729	0.0735833	0.00500759	0.0668135	0.00411827	0.0515506	0.00289531	0.0419207	0.00297596	0.0245308	0.00323481	0.0418261	0.00571545	0.030675	0.00548386	0.907998	0.14746		0.700575	0.0057689	**	0.569705	0.001803
C_0084	Phe	Phe	994	HMDB0000159	166.085	8.93495	0.909974	0.856322	0.786543	0.840889	0.820941	0.732916	0.599645	0.573983	0.611783	0.563937	0.513907	0.600967	0.506546	0.353527	0.444144	0.628835	0.59369	0.536404	0.49005	0.629527	0.705325	0.850946	0.0618906	0.798248	0.0574522	0.595137	0.0192989	0.559604	0.0436915	0.434739	0.0769418	0.58631	0.0466556	0.608301	0.109196	0.938072	0.34088		0.699383	0.012826	*	0.657626	0.003817
C_0034	2-Amino-2-(hydroxymethyl)-1,3-propanediol	2-Amino-2-(hydroxymethyl)-1,3-propanediol	6503		122.08	6.70174	0.00104698	0.000626953	0.000679632	N.D.	0.00058106	0.000605584	N.D.	0.000547415	0.000548738	N.D.	0.000404856	0.000786912	N.D.	N.D.	0.000522654	N.D.	0.000562763	0.000599529	N.D.	N.D.	0.000926441	0.000784523	0.000228818	0.000593322	1.73415e-05	0.000548077	9.35185e-07	0.000595884	0.000270155	0.000522654	N.A.	0.000581146	2.59976e-05	0.000926441	N.A.	0.756284	0.28429		0.698611	0.21537		0.75955	0.50344
A_0063	Quinic acid	Quinic acid	6508	HMDB0003072	191.057	6.80353	0.0100165	0.00829403	0.00890907	0.00636972	0.00670062	0.00574299	0.00643115	0.00561337	0.00684425	0.00516192	0.00418467	0.00500365	0.00484753	0.00344722	0.00365766	0.00815724	0.00653612	0.00767109	0.00567727	0.0055911	0.00566202	0.00907321	0.000872908	0.00627111	0.000486372	0.00629626	0.000626431	0.00478341	0.000524532	0.00398413	0.000755085	0.00745482	0.000831918	0.00564346	4.59837e-05	0.691167	0.015064	*	0.693939	0.013736	*	0.527202	0.003917
A_0068	N-Acetylphenylalanine	N-Acetylphenylalanine	74839	HMDB0000512	206.082	6.68078	0.00655493	0.00608155	0.00601094	0.00556763	0.00479521	0.00396699	0.00405206	0.0043253	0.00454452	0.00266837	0.00274748	0.00329643	0.00435038	0.00225894	0.00379101	0.00479643	0.00515329	0.00535364	0.0042005	0.00613362	0.00549552	0.00621581	0.000295806	0.00477661	0.000800481	0.00430729	0.000246724	0.00290409	0.000342065	0.00346678	0.00108276	0.00510112	0.000282246	0.00527654	0.000984989	0.768462	0.07536		0.692958	0.001165	**	0.467211	0.00025115
A_0036	Phenylpyruvic acid	Phenylpyruvate	997	HMDB0000205	163.04	7.60273	0.00128664	N.D.	0.0012805	0.00115172	0.00107339	0.00073033	0.00078212	0.00111172	0.000763525	N.D.	N.D.	N.D.	N.D.	N.D.	0.000764733	N.D.	0.000431343	0.000478306	N.D.	0.000385999	0.000521691	0.00128357	4.34559e-06	0.000985148	0.000224127	0.000885788	0.000195884	N.A.	N.A.	0.000764733	N.A.	0.000454825	3.32073e-05	0.000453845	9.5949e-05	0.767505	0.14744		0.690097	0.072082		<1	N.A.
C_0028	Val	Val	1182	HMDB0000883	119.088	8.06182	0.0947428	0.095188	0.088065	0.0834501	0.0858324	0.0764473	0.0677232	0.0619295	0.0607739	0.0552813	0.0485469	0.0589113	0.0348643	0.0267529	0.0344192	0.065308	0.0570652	0.0488027	0.0363394	0.0447018	0.0491704	0.0926653	0.00399021	0.0819099	0.00487845	0.0634756	0.00372366	0.0542465	0.0052591	0.0320121	0.00456005	0.0570586	0.00825263	0.0434039	0.00651321	0.883933	0.043784	*	0.684998	0.00077233	***	0.585403	0.00077051
C_0010	β-Ala	b-Ala	239	HMDB0000056	90.0544	5.95208	0.0226725	0.0231332	0.0250679	0.0117484	0.012688	0.0115116	0.0176448	0.0150876	0.0157311	0.00412351	0.0046905	0.00402672	0.00885502	0.00912648	0.00946348	0.0102992	0.00939812	0.00843621	0.00851547	0.0079721	0.00752981	0.0236246	0.00127104	0.0119827	0.000622231	0.0161545	0.00133013	0.00428024	0.000358574	0.00914833	0.000304815	0.00937784	0.000931646	0.00800579	0.000493694	0.507213	0.00088373	***	0.683801	0.0021709	**	0.181178	0.00069521
C_0107	Tyrosine methyl ester	Tyrosine methyl ester	70652		196.096	7.49469	0.00129508	0.00102635	0.00113468	0.000905577	0.0008373	0.000859113	0.000761073	0.000691791	0.000908196	0.000232245	0.000301978	0.000293933	0.000521546	0.000430392	0.000343903	0.000426503	0.000486548	0.000393755	0.000215354	0.000191015	0.000207768	0.00115204	0.000135203	0.00086733	3.48722e-05	0.00078702	0.000110511	0.000276052	3.81506e-05	0.000431947	8.88313e-05	0.000435602	4.70605e-05	0.000204712	1.2454e-05	0.752865	0.059634		0.683154	0.023877	*	0.23962	0.0049534
A_0116	Malonyl CoA_divalent	Malonyl-CoA	644066		425.547	9.55579	0.000738161	N.D.	0.000749855	0.000993065	0.000747061	0.00086684	0.000493355	0.000475356	0.000555187	0.00128879	0.00088819	0.0011748	0.00271651	0.00149109	0.00254457	N.D.	0.000270224	0.000551091	0.000457213	0.00138512	0.0011899	0.000744008	8.26918e-06	0.000868989	0.000123016	0.000507966	4.18729e-05	0.00111726	0.000206405	0.00225073	0.000663456	0.000410658	0.000198603	0.00101075	0.00048921	1.16798	0.21989		0.682743	0.0076455	**	1.50168	0.088243
C_0161	Cysteine glutathione disulfide	Cysteine glutathione disulfide	10455148	HMDB0000656	427.096	9.42114	8.81817e-05	0.000160266	N.D.	N.D.	6.0545e-05	6.56842e-05	N.D.	0.000102859	6.57394e-05	N.D.	N.D.	5.97137e-05	N.D.	N.D.	N.D.	N.D.	N.D.	N.D.	N.D.	6.64777e-05	N.D.	0.000124224	5.0971e-05	6.31146e-05	3.634e-06	8.42992e-05	2.62476e-05	5.97137e-05	N.A.	N.A.	N.A.	N.A.	N.A.	6.64777e-05	N.A.	0.508072	0.3381		0.678608	0.45696		0.480695	N.A.
A_0088	dCMP	dCMP	13945	HMDB0001202	306.052	7.99071	0.00104006	0.00109274	0.000931272	0.00139705	0.00125814	0.00101973	0.000673394	0.000604601	0.000755512	N.D.	0.000396984	N.D.	0.000530116	0.000505592	0.000374202	0.000564811	0.00065209	0.000440613	N.D.	0.000262432	0.000357414	0.00102136	8.23437e-05	0.00122497	0.000190832	0.000677836	7.55536e-05	0.000396984	N.A.	0.00046997	8.38389e-05	0.000552505	0.000106274	0.000309923	6.71623e-05	1.19936	0.19761		0.663661	0.0061133	**	0.388683	N.A.
A_0031	2-Hydroxyglutaric acid	2-Hydroxyglutaric acid	43	HMDB0000606,HMDB0000694	147.03	12.6352	0.00563184	0.00520799	0.00487255	0.00302033	0.00355865	0.00324622	0.00375628	0.0029299	0.00370201	0.00173193	0.00191457	0.00220075	0.00841328	0.00595626	0.00801473	0.00222864	0.00283672	0.00215238	0.00251956	0.00325863	0.00400481	0.00523746	0.000380501	0.00327506	0.000270319	0.00346273	0.000462238	0.00194908	0.000236305	0.00746142	0.00131865	0.00240591	0.000375032	0.003261	0.000742628	0.625316	0.0027858	**	0.661147	0.007515	**	0.372143	0.00060258
A_0097	5-Aminoimidazole-4-carboxamide ribotide	AICAR	65110	HMDB0001517	337.057	7.78109	0.000660709	0.000632138	0.000631934	0.00037901	N.D.	N.D.	0.000562331	0.000272727	0.000430413	N.D.	N.D.	0.000387578	0.000530116	0.000838148	0.000498029	0.000749681	0.00135493	0.000514698	0.000471883	0.00054487	0.00057719	0.000641594	1.65547e-05	0.00037901	N.A.	0.000421824	0.000144993	0.000387578	N.A.	0.000622098	0.000187792	0.000873102	0.000433497	0.000531315	5.39464e-05	0.590732	N.A.		0.657462	0.11779		0.604087	N.A.
C_0112	Trp	Trp	1148	HMDB0000929	205.096	8.80296	0.000373373	N.D.	N.D.	0.000341289	0.000273744	N.D.	0.000267852	0.000231141	0.000234429	0.000342013	0.00039515	0.000297478	0.000356269	N.D.	N.D.	0.000237209	0.000155254	N.D.	N.D.	N.D.	0.000225417	0.000373373	N.A.	0.000307516	4.77615e-05	0.000244474	2.03125e-05	0.00034488	4.88992e-05	0.000356269	N.A.	0.000196231	5.79508e-05	0.000225417	N.A.	0.823617	N.A.		0.654773	N.A.		0.92369	N.A.
A_0089	dUMP	dUMP	65063	HMDB0001409	307.033	8.12736	N.D.	N.D.	0.000497384	N.D.	0.000330379	N.D.	0.000325006	N.D.	N.D.	N.D.	N.D.	N.D.	N.D.	0.000531278	0.000364677	N.D.	N.D.	N.D.	N.D.	N.D.	N.D.	0.000497384	N.A.	0.000330379	N.A.	0.000325006	N.A.	N.A.	N.A.	0.000447977	0.000117804	N.A.	N.A.	N.A.	N.A.	0.664233	N.A.		0.653432	N.A.		<1	N.A.
C_0132	XC0089	XC0089			255.096	7.66499	0.000322283	0.000235876	0.000203486	0.000213343	0.000240745	0.000157458	0.000247364	0.000154405	9.55082e-05	0.000248421	0.000299482	0.000234765	0.000213226	0.000165355	0.000307424	0.000367454	0.000306658	0.000219956	0.000252024	0.000308875	0.000378999	0.000253882	6.1411e-05	0.000203849	4.24476e-05	0.000165759	7.65619e-05	0.00026089	3.41127e-05	0.000228668	7.22824e-05	0.000298023	7.41271e-05	0.000313299	6.36029e-05	0.802928	0.31766		0.652898	0.19819		1.0276	0.87341
A_0090	N-Acetylneuraminic acid	NeuNAc	439197	HMDB0000230	308.098	6.09464	0.00242313	0.00229031	0.00294651	0.00118698	0.0010707	0.00138967	0.00162737	0.00170099	0.00167014	0.00203143	0.00166583	0.00167638	0.00226948	0.00146541	0.00202886	0.00168551	0.00177866	0.00184953	0.00213937	0.00238543	0.00224438	0.00255331	0.00034693	0.00121578	0.000161428	0.00166617	3.69692e-05	0.00179121	0.000208103	0.00192125	0.000412694	0.00177123	8.22654e-05	0.00225639	0.000123468	0.476159	0.010697	*	0.65255	0.045963	*	0.701524	0.041473
A_0051	N-Carbamoylaspartic acid	Carbamoyl-Asp	93072	HMDB0000828	175.036	11.7275	0.00104481	0.000830674	0.00106885	0.00228581	0.00233423	0.00187565	0.000844081	0.000463308	0.000612423	N.D.	N.D.	N.D.	0.000602644	N.D.	N.D.	N.D.	N.D.	N.D.	N.D.	N.D.	0.000395153	0.000981442	0.000131121	0.00216523	0.000251948	0.000639937	0.000191872	N.A.	N.A.	0.000602644	N.A.	N.A.	N.A.	0.000395153	N.A.	2.20617	0.0054238	**	0.652038	0.071752		<1	N.A.
A_0024	2-Hydroxy-4-methylvaleric acid	2-Hydroxy-4-methylvaleric acid	439960	HMDB0000624	131.071	7.39776	0.00272819	0.00270644	0.00232818	0.00128687	0.00153323	0.00140333	0.0018191	0.00169551	0.00153964	0.000487869	0.000613065	0.000586061	0.000644842	0.000527222	0.000742961	0.00118317	0.00102507	0.000664169	0.000464548	0.000868498	0.000885765	0.0025876	0.000224931	0.00140781	0.000123239	0.00168475	0.00014004	0.000562332	6.5885e-05	0.000638342	0.000108016	0.000957471	0.000266023	0.000739604	0.000238361	0.544059	0.0036535	**	0.651085	0.0070862	**	0.217317	0.0022371
C_0120	Ser-Glu	Ser-Glu			235.091	8.40856	0.000756193	N.D.	0.000383398	0.0005492	0.000614345	0.000614485	0.000335644	0.000406072	N.D.	0.00364717	0.0034263	0.00353674	0.00198921	0.00165589	0.0017361	0.0022469	0.00223283	0.00155749	0.00747037	0.00718279	0.00805527	0.000569796	0.000263606	0.000592677	3.76521e-05	0.000370858	4.98001e-05	0.00353674	0.000110437	0.00179374	0.000173973	0.00201241	0.000394036	0.00756948	0.000444603	1.04016	0.92235		0.650861	0.47552		6.20703	0.023503
A_0060	N-Acetylmethionine	N-Acetylmethionine	448580	HMDB0011745	190.054	6.80512	0.107805	0.100421	0.0952498	0.0673477	0.0676306	0.0607457	0.0678714	0.0600066	0.0687928	0.0573313	0.0394698	0.0505863	0.0543949	0.0378262	0.0435408	0.0786885	0.0807627	0.0747924	0.0579952	0.065448	0.067014	0.101158	0.00630987	0.0652413	0.00389588	0.0655569	0.00482874	0.0491292	0.00901949	0.0452539	0.00841616	0.0780812	0.00303111	0.0634857	0.00481899	0.644942	0.002369	**	0.648062	0.0019381	**	0.485665	0.0019257
A_0087	N-Acetylglucosamine 1-phosphate	GlcNAc-P	440272	HMDB0001367	300.047	7.87072	0.000444161	N.D.	N.D.	0.00167176	0.00180562	0.00171457	N.D.	0.00028368	N.D.	N.D.	0.000232412	N.D.	0.00043517	0.000294704	N.D.	N.D.	N.D.	N.D.	N.D.	N.D.	N.D.	0.000444161	N.A.	0.00173065	6.83654e-05	0.00028368	N.A.	0.000232412	N.A.	0.000364937	9.93244e-05	N.A.	N.A.	N.A.	N.A.	3.89645	N.A.		0.638688	N.A.		0.52326	N.A.
A_0101	IMP	IMP	8582	HMDB0000175	347.036	7.83944	N.D.	N.D.	0.000249448	N.D.	N.D.	N.D.	0.000187054	0.000131435	N.D.	N.D.	0.00041206	0.000442563	0.000498467	0.000228463	0.000317051	0.000355716	N.D.	N.D.	N.D.	0.000516627	0.000366294	0.000249448	N.A.	N.A.	N.A.	0.000159244	3.93286e-05	0.000427312	2.15693e-05	0.000347994	0.000137636	0.000355716	N.A.	0.00044146	0.000106301	<1	N.A.		0.638388	N.A.		1.71303	N.A.
C_0067	Spermidine	Spermidine	1102	HMDB0001257	146.164	3.67756	0.000149769	0.00012445	N.D.	0.000304172	0.000238163	0.000272866	N.D.	8.02347e-05	9.37716e-05	N.D.	6.65516e-05	0.00010334	0.000116524	8.32638e-05	0.000161837	0.000108988	N.D.	7.06542e-05	N.D.	0.000150373	0.000239661	0.000137109	1.79031e-05	0.000271734	3.30194e-05	8.70032e-05	9.57205e-06	8.49459e-05	2.60135e-05	0.000120542	3.94403e-05	8.9821e-05	2.71059e-05	0.000195017	6.3136e-05	1.98187	0.0098936	**	0.634553	0.10598		0.619548	0.16041
C_0048	N-Acetylputrescine	N-Acetylputrescine	122356	HMDB0002064	131.117	6.81144	0.000375472	0.000232259	0.000254978	0.000232957	0.00015581	0.000267341	0.000285629	0.000136912	0.000122796	0.00018025	0.000246518	0.000286299	0.000461542	0.000332762	0.000368444	0.000231472	0.000226337	0.000130478	N.D.	0.000138181	0.000261026	0.00028757	7.69686e-05	0.000218703	5.71155e-05	0.000181779	9.02129e-05	0.000237689	5.35728e-05	0.000387583	6.64892e-05	0.000196096	5.68846e-05	0.000199603	8.68647e-05	0.760521	0.2865		0.632121	0.19893		0.826544	0.41485
A_0102	GMP	GMP	6804	HMDB0001397	362.048	7.56447	0.00885951	0.00935183	0.008581	0.00606416	0.00621921	0.00412261	0.00704141	0.00514677	0.00468646	0.00260874	0.0033216	0.00263526	0.00323344	0.00266855	0.00273508	0.00454908	0.00485135	0.00411499	0.0025379	0.00328688	0.00405476	0.00893078	0.000390324	0.00546866	0.00116829	0.00562488	0.00124816	0.0028552	0.000404132	0.00287902	0.000308731	0.00450514	0.000370141	0.00329318	0.00075845	0.612338	0.026272	*	0.629831	0.034792	*	0.319704	4.8275e-05
A_0014	N-Acetylglycine	N-Acetylglycine	10972	HMDB0000532	116.035	7.86513	0.000983161	0.00126745	0.0012034	0.000766834	0.000716045	0.000394515	0.000901367	0.000674699	0.000597541	0.000397071	0.00017211	0.000355392	0.000843965	0.000521815	0.000364677	N.D.	0.000454179	N.D.	N.D.	0.000374231	0.000299695	0.00115134	0.000149125	0.000625798	0.000201901	0.000724536	0.000157925	0.000308191	0.000119678	0.000576819	0.000244333	0.000454179	N.A.	0.000336963	5.27047e-05	0.54354	0.025609	*	0.6293	0.027331	*	0.267681	0.001895
A_0092	dTMP	dTMP	9700	HMDB0001227	321.049	7.85692	0.00236464	0.00165341	0.00215735	0.00186567	0.00161144	0.00124361	0.00169167	0.000893758	0.00129811	0.000380809	0.000437185	N.D.	0.000634293	0.000446111	0.000484422	0.000541861	0.00069015	0.00060698	0.000548901	0.00064137	0.000498382	0.00205847	0.000365784	0.00157357	0.000312754	0.00129451	0.000398968	0.000408997	3.98644e-05	0.000521608	9.94496e-05	0.000612997	7.4327e-05	0.000562884	7.25126e-05	0.76444	0.15763		0.628872	0.071329		0.19869	0.014737
C_0116	Carnosine	Carnosine	439224	HMDB0000033	227.112	5.53978	0.000160267	0.000106723	N.D.	9.17345e-05	N.D.	N.D.	N.D.	5.85434e-05	0.000108408	0.000102835	N.D.	N.D.	0.000187778	N.D.	N.D.	0.000103926	N.D.	0.000151881	N.D.	N.D.	N.D.	0.000133495	3.7861e-05	9.17345e-05	N.A.	8.34757e-05	3.52596e-05	0.000102835	N.A.	0.000187778	N.A.	0.000127904	3.39088e-05	N.A.	N.A.	0.687176	N.A.		0.625309	0.3055		0.770328	N.A.
C_0030	Thr	Thr	6288	HMDB0000167	120.064	8.51591	0.0318626	0.024334	0.0205664	0.0872821	0.0770898	0.0698365	0.0124815	0.016477	0.0187873	0.0180282	0.0216415	0.0179749	0.0206754	0.00968411	0.011254	0.013417	0.0115925	0.0129622	0.0103276	0.015386	0.0149714	0.0255877	0.00575153	0.0780695	0.00876396	0.0159153	0.00319023	0.0192149	0.00210168	0.0138712	0.00594469	0.0126572	0.000949724	0.0135617	0.0028084	3.05106	0.0018371	**	0.62199	0.080836		0.750942	0.18627
A_0045	Isovalerylalanine N-Acetylleucine	Isovalerylalanine N-Acetylleucine	129285 70912	HMDB0000747 HMDB0011756	172.097	6.7284	0.00347426	0.00395007	0.00406978	0.00332148	0.0032013	0.00297183	0.00237091	0.00212706	0.00260652	0.00163843	0.00138945	0.00178635	0.002222	0.00109906	0.00140972	0.00269528	0.00315769	0.00250461	0.00128973	0.00191234	0.00169383	0.00383137	0.000315007	0.00316487	0.000177649	0.00236816	0.000239742	0.00160474	0.000200584	0.00157693	0.000579845	0.00278586	0.000335831	0.00163197	0.000315881	0.826042	0.046265	*	0.618098	0.0038523	**	0.418842	0.0011119
A_0022	N-Acetylalanine N-Acetyl-β-alanine	N-Acetylalanine N-Acetyl-b-alanine	88064 76406	HMDB0000766	130.051	7.39988	0.00349006	0.00444085	0.00363891	0.00330826	0.00328491	0.00282576	0.00197459	0.0020931	0.00303807	0.00238243	0.00113442	0.00112653	0.00354597	0.00211159	0.00191864	0.00265576	0.00272634	0.00237203	0.00282397	0.00274907	0.00338766	0.00385661	0.000511412	0.00313964	0.000272078	0.00236859	0.000582812	0.00154779	0.000722826	0.0025254	0.000889091	0.00258471	0.000187537	0.0029869	0.000349088	0.814094	0.12		0.614163	0.030016	*	0.401335	0.013584
A_0077	γ-Glu-Taurine	g-Glu-Taurine	68759	HMDB0004195	253.05	6.80793	0.000542161	0.000632138	0.000598675	0.000296744	0.000397803	0.000399975	N.D.	N.D.	0.000362875	N.D.	N.D.	N.D.	0.000300663	N.D.	0.000274869	0.000216745	N.D.	N.D.	0.000415649	0.000254194	N.D.	0.000590991	4.5478e-05	0.000364841	5.89834e-05	0.000362875	N.A.	N.A.	N.A.	0.000287766	1.82392e-05	0.000216745	N.A.	0.000334921	0.000114165	0.617337	0.0074333	**	0.61401	N.A.		<1	N.A.
C_0050	cis-4-Hydroxyproline	cis-Hydroxyproline	440014	HMDB0006055	132.065	8.9092	0.00302022	0.00313585	0.00368912	N.D.	N.D.	N.D.	0.00269178	0.00161985	0.00171865	0.00335716	0.00259607	0.00231111	0.00481392	0.00366156	0.00298072	0.00487881	0.00331756	0.00343111	0.00209987	0.00131765	0.00174234	0.00328173	0.000357515	N.A.	N.A.	0.00201009	0.000592418	0.00275478	0.000540781	0.00381873	0.000926651	0.00387582	0.000870461	0.00171995	0.000391587	<1	N.A.		0.61251	0.044034	*	0.839428	0.24218
C_0057	Thiaproline	Thiaproline	9934		134.026	11.2936	0.000705803	0.000804584	0.000920032	0.000560969	0.000620945	0.00054389	0.000456162	0.000438492	0.000585453	0.0004772	0.000387109	0.000612407	0.000621997	0.000479647	0.000503419	0.000448098	0.00045524	0.000520366	0.000291694	0.000710063	0.000744063	0.00081014	0.000107222	0.000575268	4.04685e-05	0.000493369	8.02348e-05	0.000492238	0.000113399	0.000535021	7.62558e-05	0.000474568	3.98222e-05	0.00058194	0.000251935	0.710085	0.048983	*	0.608992	0.017381	*	0.607597	0.024396
C_0109	11-Aminoundecanoic acid	11-Aminoundecanoic acid	17083		202.179	7.75413	0.00138886	0.00162545	0.00196662	0.000869667	0.00174433	0.00103315	0.00101145	0.00109786	0.000904475	0.000959022	0.000669953	0.000885617	0.00101309	0.000788368	0.000817475	0.00100721	0.00203447	0.00115006	0.000659729	0.000933591	0.000557351	0.00166031	0.000290453	0.00121571	0.000465033	0.0010046	9.6876e-05	0.000838197	0.000150256	0.000872978	0.00012221	0.00139725	0.000556452	0.00071689	0.000194524	0.73222	0.24567		0.605065	0.047983	*	0.504844	0.022395
A_0057	N-Acetylglutamine	N-Acetylglutamine	25561	HMDB0006029	187.073	6.7866	0.0885619	0.0808978	0.0761678	0.0956824	0.09054	0.087858	0.0510809	0.0447941	0.0525676	0.158724	0.124497	0.157747	0.152055	0.111635	0.122303	0.132771	0.129551	0.119246	0.126877	0.148241	0.160964	0.0818758	0.00625469	0.0913601	0.00397613	0.0494809	0.00412636	0.146989	0.0194849	0.128664	0.0209475	0.12719	0.00706508	0.145361	0.0172252	1.11584	0.10313		0.604341	0.0029525	**	1.79527	0.020459
C_0001	Urea	Urea	1176	HMDB0000294	61.0397	17.0991	0.024503	0.0302207	0.0289791	0.0182181	0.0176496	0.0182903	0.0172236	0.0153209	0.0167928	N.D.	0.0151122	0.0164136	0.0154948	0.0134556	N.D.	0.033905	0.016365	0.0202329	N.D.	N.D.	N.D.	0.0279009	0.00300751	0.0180526	0.000350929	0.0164458	0.000997708	0.0157629	0.000920253	0.0144752	0.00144189	0.023501	0.00921535	N.A.	N.A.	0.647026	0.02832	*	0.589433	0.014829	*	0.56496	0.012383
A_0016	2-Hydroxyvaleric acid	2-Hydroxyvaleric acid	98009	HMDB0001863	117.055	7.68877	0.00134039	0.00160417	0.0018444	0.000633152	0.000974955	0.000748076	0.00109076	0.000981381	0.000747499	N.D.	N.D.	N.D.	N.D.	N.D.	0.000606888	0.000520187	0.000399627	N.D.	0.000601468	0.000484852	0.00060605	0.00159632	0.0002521	0.000785394	0.00017393	0.00093988	0.000175353	N.A.	N.A.	0.000606888	N.A.	0.000459907	8.52487e-05	0.000564123	6.8689e-05	0.492003	0.013354	*	0.588779	0.025405	*	<1	N.A.
A_0048	N-Acetylasparagine	N-Acetylasparagine	99715	HMDB0006028	173.057	7.01994	0.0519226	0.0466623	0.0423336	0.0329944	0.0313388	0.0316608	0.0313923	0.0222377	0.0285183	0.024365	0.0156608	0.0178139	0.0375749	0.029711	0.0254104	0.0318742	0.0330853	0.0328588	0.0280685	0.0245804	0.0284688	0.0469728	0.00480205	0.031998	0.000877813	0.0273828	0.00468176	0.0192799	0.0045335	0.0308988	0.00616864	0.0326061	0.000643892	0.0270392	0.00213882	0.681203	0.029234	*	0.58295	0.0071962	**	0.410448	0.0019328
C_0160	S-Adenosylmethionine	SAM	34755	HMDB0001185	399.144	5.77055	0.0234451	0.0213573	0.0202236	0.0159111	0.0154794	0.0145659	0.0122712	0.012814	0.0127071	0.0112353	0.0103438	0.0117628	0.0135781	0.0117789	0.0127546	0.0117359	0.0117069	0.0105063	0.00799309	0.0113279	0.0129203	0.0216754	0.00163413	0.0153188	0.000686814	0.0125974	0.000287538	0.011114	0.000717241	0.0127039	0.000900688	0.0113164	0.000701681	0.0107471	0.00251444	0.706739	0.011562	*	0.581186	0.0089923	**	0.512746	0.0028871
C_0080	N-Methylglutamic acid	N-Methylglutamic acid	439377		162.075	9.81586	0.00639072	0.00559157	0.00611297	0.00445063	0.00429554	0.00387783	0.00322206	0.00317813	0.00407286	0.000463335	0.000544891	0.000583504	0.0017259	0.00118035	0.00110367	0.0012623	0.0012197	0.00111938	0.000793742	0.000739964	0.000675943	0.00603175	0.000405719	0.004208	0.000296267	0.00349102	0.000504372	0.000530577	6.13501e-05	0.00133664	0.000339277	0.00120046	7.33785e-05	0.000736549	5.89737e-05	0.697641	0.0043774	**	0.578773	0.0028727	**	0.0879639	0.0014742
A_0033	Pelargonic acid	Pelargonic acid	8158	HMDB0000847	157.123	6.83235	N.D.	0.000795732	0.000816375	N.D.	N.D.	N.D.	N.D.	N.D.	0.000454452	0.00214933	0.000694723	N.D.	0.00082946	0.000847611	N.D.	0.000883553	0.000711717	N.D.	0.000707825	0.000654315	0.000805847	0.000806053	1.45969e-05	N.A.	N.A.	0.000454452	N.A.	0.00142203	0.00102856	0.000838535	1.28349e-05	0.000797635	0.000121506	0.000722662	7.68476e-05	<1	N.A.		0.563799	N.A.		1.76419	0.55263
C_0021	Diethanolamine	Diethanolamine	8113	HMDB0004437	106.085	6.184	0.0209173	0.0111571	0.0122855	0.00881949	0.00719739	0.0070893	0.00825159	0.00977487	0.0067079	0.0133082	0.011187	0.00767662	0.00995544	0.0211857	0.00767963	0.00688951	0.00865983	0.00665439	0.00727036	0.0236675	0.007597	0.0147866	0.00533919	0.00770206	0.000969231	0.00824479	0.0015335	0.0107239	0.00284419	0.0129402	0.00723084	0.00740124	0.00109629	0.012845	0.00937403	0.520881	0.14429		0.557584	0.15995		0.725247	0.32761
C_0077	His	His	773	HMDB0000177	156.076	5.92501	0.081152	0.0723637	0.0719027	0.0637111	0.0671671	0.0581674	0.0525963	0.0337898	0.0349882	0.0147028	0.0183771	0.0156273	0.013434	0.0206107	0.00872062	0.0220891	0.0189227	0.0149485	0.0157615	0.0112449	0.0129596	0.0751395	0.00521211	0.0630152	0.00454001	0.0404581	0.0105291	0.0162357	0.00191124	0.0142551	0.00598743	0.0186535	0.00357789	0.013322	0.00228	0.838643	0.03942	*	0.53844	0.0154	*	0.216075	0.00092913
A_0093	CMP	CMP	6131	HMDB0000095	322.043	7.88361	0.00681416	0.00765713	0.00681522	0.0048669	0.0051148	0.00322574	0.00508787	0.00312596	0.00309302	0.00463746	0.00627512	0.00368803	0.0099878	0.00714318	0.0071357	0.00843901	0.00965321	0.00844443	0.00561248	0.006815	0.00816835	0.0070955	0.000486385	0.00440248	0.0010266	0.00376895	0.00114234	0.00486687	0.00130871	0.00808889	0.00164451	0.00884555	0.00069946	0.00686528	0.00127868	0.620461	0.028743	*	0.531175	0.023658	*	0.685909	0.084152
A_0073	Myristic acid	Myristic acid	11005	HMDB0000806	227.201	6.30358	0.0483108	0.0608663	0.0342484	0.0281143	0.0372317	0.0343869	0.0316378	0.0167174	0.0266673	0.013537	0.0278542	0.0189967	0.0333248	0.0300544	0.0291483	0.0295346	0.0290383	0.0290701	0.0250526	0.0222514	0.0161835	0.0478085	0.0133161	0.0332443	0.00466484	0.0250075	0.00759742	0.0201293	0.0072255	0.0308425	0.00219693	0.0292143	0.000277843	0.0211625	0.0045337	0.695364	0.19052		0.523077	0.077452		0.42104	0.048815
C_0014	Cyclohexylamine	Cyclohexylamine	7965		100.112	6.19447	0.00024075	0.000260115	0.000248775	0.000136697	0.000144619	0.000154082	0.000157578	N.D.	0.000101958	0.000148475	N.D.	9.95229e-05	N.D.	N.D.	N.D.	N.D.	N.D.	N.D.	N.D.	N.D.	N.D.	0.00024988	9.72974e-06	0.000145133	8.70399e-06	0.000129768	3.93291e-05	0.000123999	3.46145e-05	N.A.	N.A.	N.A.	N.A.	N.A.	N.A.	0.580809	0.00016778	***	0.519321	0.13307		0.496234	0.10782
C_0089	Arg	Arg	6322	HMDB0000517,HMDB0003416	175.118	5.76472	0.114365	0.103134	0.106433	0.142045	0.142358	0.144927	0.0542074	0.0546293	0.0569368	0.0483399	0.0474424	0.0455733	0.0449869	0.0398787	0.034061	0.0519123	0.0464209	0.0439691	0.0320554	0.0309113	0.034919	0.107977	0.00577272	0.14311	0.00158149	0.0552578	0.00146923	0.0471185	0.00141146	0.0396422	0.00546675	0.0474341	0.00406736	0.0326285	0.00206441	1.32537	0.0058502	**	0.511754	0.0024955	**	0.436375	0.0018768
C_0079	O-Acetylhomoserine-2 2-Aminoadipic acid-2	O-Acetylhomoserine 2-Aminoadipic acid	439389 92136	HMDB0000510	162.075	8.78007	0.011035	0.00972556	0.00867578	0.00682094	0.00624503	0.00541373	0.0062085	0.00433361	0.00396446	0.00579746	0.00816782	0.00633702	0.00773372	0.0128112	0.0107054	0.00731804	0.00613753	0.00468871	0.00606357	0.00710528	0.00747098	0.0098121	0.00118197	0.0061599	0.000707457	0.00483552	0.00120328	0.00676743	0.00124242	0.0104168	0.00255102	0.00604809	0.00131695	0.00687994	0.000730259	0.627786	0.016039	*	0.492812	0.0069381	**	0.689703	0.037226
C_0064	1-Methyl-4-imidazoleacetic acid	MIA	75810	HMDB0002820	141.065	6.71309	0.000835277	0.000737294	0.000940814	0.00035185	0.000313916	0.000233885	0.000512203	0.000265194	0.000434376	0.000513308	0.000590923	0.000531698	0.000598425	0.00100268	0.000419847	0.000671135	0.000489627	0.00056085	0.00077074	0.000474633	0.000445571	0.000837795	0.000101783	0.000299884	6.02214e-05	0.000403924	0.000126289	0.000545309	4.05583e-05	0.000673652	0.000298612	0.000573871	9.1452e-05	0.000563648	0.000179934	0.357944	0.0031888	**	0.482128	0.010865	*	0.650886	0.02549
A_0096	dAMP	dAMP	12599	HMDB0000905	330.059	7.73042	0.000992645	0.000959325	0.000908595	0.00057586	0.000484106	0.00060201	0.000528428	0.000387733	0.000418966	N.D.	N.D.	N.D.	N.D.	N.D.	0.000214996	0.000291968	0.000454179	0.000245651	N.D.	N.D.	0.000247526	0.000953521	4.23244e-05	0.000553992	6.19194e-05	0.000445042	7.38832e-05	N.A.	N.A.	0.000214996	N.A.	0.000330599	0.0001095	0.000247526	N.A.	0.580996	0.0013496	**	0.466735	0.0014787	**	<1	N.A.
C_0013	Glycerol	Glycerol	753	HMDB0000131	93.0538	17.8287	2.23472	2.57064	1.75751	1.98267	2.03922	2.18488	1.13385	0.867591	0.941448	1.84091	2.18273	1.86886	1.74281	1.56968	2.12233	1.86118	1.32767	1.29973	1.41601	1.43117	1.23038	2.18762	0.408604	2.06892	0.104326	0.980963	0.137457	1.96417	0.189799	1.81161	0.282676	1.49619	0.316395	1.35919	0.11181	0.945741	0.66914		0.448415	0.026383	*	0.897854	0.45702
C_0022	Hypotaurine	Hypotaurine	107812	HMDB0000965	110.027	14.4307	0.000196659	0.000231173	0.000222718	N.D.	0.000103873	0.000199508	9.58121e-05	N.D.	N.D.	0.00012941	N.D.	N.D.	N.D.	N.D.	N.D.	0.00014273	0.000214276	N.D.	N.D.	N.D.	N.D.	0.00021685	1.79898e-05	0.000151691	6.76241e-05	9.58121e-05	N.A.	0.00012941	N.A.	N.A.	N.A.	0.000178503	5.05906e-05	N.A.	N.A.	0.699519	0.3955		0.441835	N.A.		0.596772	N.A.
A_0010	XA0002	XA0002			110.985	11.8627	0.00643954	0.00768413	0.00256856	0.00338758	0.00390656	0.00436014	0.00216047	0.00264294	0.00243137	0.00292992	0.00326758	0.00239655	0.00340092	0.00359457	0.00389715	0.00634806	0.00796209	0.00801292	0.00394499	0.00363522	0.00555879	0.00556408	0.00266779	0.00388476	0.000486644	0.0024116	0.000241839	0.00286468	0.000439167	0.00363088	0.000250099	0.00744102	0.000946873	0.00437967	0.00103283	0.698186	0.38969		0.433422	0.17631		0.514854	0.21943
C_0151	Arg-Glu	Arg-Glu			304.164	6.05695	0.000752344	0.000341514	0.000330355	0.000234164	0.000309899	0.000234499	0.000187707	0.000160469	0.000246089	0.000162629	0.000132271	0.000131152	0.00032091	0.000192914	0.000151556	0.000138681	0.000179376	0.000162195	0.000129346	N.D.	0.000187951	0.000474738	0.000240479	0.000259521	4.36289e-05	0.000198088	4.37434e-05	0.000142018	1.78591e-05	0.000221793	8.82931e-05	0.000160084	2.04294e-05	0.000158648	4.14404e-05	0.546661	0.25925		0.417259	0.18104		0.29915	0.13803
C_0053	Asn	Asn	236	HMDB0000168,HMDB0033780	133.06	8.51644	0.051363	0.0409889	0.0487707	0.0363652	0.0332891	0.0369127	0.0254475	0.0129183	0.0193301	0.018261	0.0124895	0.0134102	0.0396677	0.0308888	0.0236584	0.0217307	0.0198871	0.0209497	0.021598	0.0165341	0.0185112	0.0470409	0.00539904	0.0355223	0.0019533	0.0192319	0.00626518	0.0147202	0.00310074	0.031405	0.00801716	0.0208559	0.00092539	0.0188811	0.00255217	0.755138	0.052701		0.408835	0.0046279	**	0.312925	0.0022686
lys	2'-Deoxyadenosine 5'-Deoxyadenosine	dAdenosine 5'-Deoxyadenosine	13730 439182	HMDB0000101 HMDB0001983	252.108	7.77853	0.000593827	0.000797349	0.00038619	0.000151784	0.000203156	0.000248004	0.000306719	0.000206884	0.000207141	0.000128255	0.00015085	0.000175051	0.000129114	0.000187344	0.000167475	0.000357669	0.000378768	0.000420573	0.000248357	0.000248493	0.000306543	0.000592455	0.000205583	0.000200981	4.81467e-05	0.000240248	5.75658e-05	0.000151385	2.34028e-05	0.000161311	2.96001e-05	0.00038567	3.2015e-05	0.000267798	3.35545e-05	0.339235	0.07395		0.405513	0.087863		0.255522	0.063621
C_0117	2'-Deoxycytidine	dCyt	13711	HMDB0000014	228.097	7.60238	0.000653664	0.000719567	0.000316707	0.000458069	0.000577329	0.000423571	0.000210606	0.00024187	0.000212103	0.000188627	0.000153623	0.000112065	0.000370198	0.00014835	0.000184056	0.000343834	0.000389289	0.000492001	0.000191351	0.000231366	0.000183616	0.000563313	0.000216094	0.000486323	8.06791e-05	0.000221526	1.76344e-05	0.000151439	3.83275e-05	0.000234202	0.000119122	0.000408375	7.59046e-05	0.000202111	2.56287e-05	0.863327	0.61028		0.393256	0.11046		0.268836	0.076545
A_0131	UDP-N-acetylgalactosamine UDP-N-acetylglucosamine	UDP-N-acetylgalactosamine UDP-GlcNAc	23724461 445675	HMDB0000304 HMDB0000290	606.081	6.95908	0.00207855	0.00124204	0.00156018	0.0036858	0.00350876	0.00273021	0.000564669	0.000556408	0.000766959	0.00638837	0.00646984	0.00682352	0.00691128	0.004015	0.00421692	0.0018997	0.00338858	0.00224336	0.00243277	0.0056876	0.00515364	0.00162692	0.000422228	0.00330825	0.00050837	0.000629345	0.000119248	0.00656058	0.000231332	0.00504773	0.00161704	0.00251055	0.000779574	0.00442467	0.00174558	2.03344	0.012523	*	0.386832	0.046047	*	4.03251	0.00031944
C_0059	Adenine	Adenine	190	HMDB0000034	136.061	6.17498	0.058778	0.0663793	0.0594615	0.0192664	0.0202126	0.0155125	0.0315231	0.0183929	0.0203417	0.00986493	0.0149505	0.0111986	0.0181336	0.0123512	0.013399	0.0327561	0.0284866	0.0213033	0.0187271	0.0146515	0.0179504	0.0615396	0.00420521	0.0183305	0.00248585	0.0234192	0.00708546	0.0120047	0.00263688	0.0146279	0.00308085	0.0275153	0.00578785	0.0171097	0.00216396	0.297865	0.00038748	***	0.380556	0.0030024	**	0.195073	0.00021092
C_0037	Taurine	Taurine	1123	HMDB0000251	126.021	17.8122	0.00215905	0.0023537	0.00231218	0.00120794	0.0012901	0.00119152	0.00103314	0.000704619	0.000763073	0.000738043	0.000525203	0.000802727	0.00105381	0.000991543	0.0011312	0.00109258	0.000876863	0.000710668	0.000949423	0.000848244	0.000943162	0.00227498	0.000102517	0.00122985	5.28135e-05	0.000833612	0.000175254	0.000688658	0.000145203	0.00105885	6.99649e-05	0.000893369	0.000191489	0.00091361	5.66948e-05	0.540601	0.00057064	***	0.366427	0.00080888	***	0.30271	0.00020277
C_0005	Gly	Gly	750	HMDB0000123	76.0389	6.76881	0.066763	0.0633939	0.0590458	0.163103	0.15503	0.140764	0.020351	0.0227351	0.0230795	0.0212328	0.0246945	0.0157631	0.0319228	0.00682558	0.0141541	0.0110712	0.00583164	0.00921908	0.0098026	0.0107444	0.00962731	0.0630676	0.00386893	0.152966	0.0113118	0.0220552	0.00148587	0.0205635	0.0045032	0.0176341	0.0129054	0.00870731	0.00265701	0.0100581	0.000600794	2.42543	0.0024814	**	0.349708	0.0010015	**	0.326054	0.00027686
C_0125	Cytidine	Cytidine	6175	HMDB0000089	244.092	7.78808	0.00236236	0.00310691	0.00094981	0.00128489	0.00154748	0.00104481	0.000723713	0.000773192	0.000551218	0.00220517	0.00320224	0.00137669	0.00425701	0.00245335	0.00382704	0.00491525	0.00583472	0.00529649	0.0028346	0.00324347	0.00486877	0.00213969	0.00109565	0.00129239	0.000251421	0.000682708	0.000116529	0.00226137	0.000914073	0.00351247	0.000942081	0.00534882	0.000461966	0.00364895	0.001076	0.604009	0.31104		0.319068	0.14633		1.05687	0.88995
C_0024	Uracil	Uracil	1174	HMDB0000300	113.033	17.8265	0.00689322	0.00680532	0.00566474	0.00216361	0.00317904	0.00300214	0.00278006	0.00119232	0.00161322	0.00275777	0.00515886	0.00346449	0.00597648	0.00496035	0.00532636	0.00807859	0.0059035	0.00456081	0.00517949	0.00520994	0.00575279	0.00645443	0.0006853	0.0027816	0.000542454	0.00186187	0.000822553	0.0037937	0.00123394	0.00542106	0.00051464	0.00618096	0.00177523	0.00538074	0.000322565	0.430959	0.0023033	**	0.288464	0.0019857	**	0.587768	0.044247
C_0138	Adenosine	Adenosine	60961	HMDB0000050	268.102	7.95413	0.0183677	0.026437	0.00768875	0.00429915	0.00546368	0.00619918	0.00419645	0.00482411	0.00309248	0.00168782	0.00355386	0.00145958	0.00428782	0.00263923	0.00357169	0.0147559	0.0199456	0.0212043	0.00969158	0.00575976	0.00855224	0.0174978	0.00940433	0.00532067	0.000958055	0.00403768	0.000876666	0.00223375	0.00114893	0.00349958	0.000826656	0.0186352	0.00341808	0.00800119	0.00202301	0.304077	0.15279		0.230754	0.1302		0.127659	0.10456
C_0144	Guanosine	Guanosine	6802	HMDB0000133	284.098	10.2316	0.00148614	0.00216811	0.000688628	0.000364524	0.000447918	0.000521177	0.000301597	0.000388112	0.000288013	0.000415384	0.00107037	0.00035801	0.000815133	0.000528315	0.000540562	0.00173233	0.00219639	0.00182386	0.000892085	0.00100878	0.00138099	0.00144763	0.000740492	0.00044454	7.83811e-05	0.000325907	5.42973e-05	0.000614588	0.000395761	0.000628003	0.000162175	0.00191753	0.000245802	0.00109395	0.00025534	0.307082	0.14206		0.225132	0.11896		0.424549	0.18251
C_0075	Guanine	Guanine	764	HMDB0000132	152.056	6.75088	0.00297613	0.00342093	0.00410044	0.000285162	0.0002769	0.000243093	0.000542935	0.00011662	N.D.	0.00170746	0.00344599	0.00242481	0.00327473	0.00207251	0.00250516	0.00602233	0.00464401	0.00309512	0.00319697	0.00280135	0.00319114	0.00349917	0.000566221	0.000268385	2.22894e-05	0.000329778	0.00030145	0.00252609	0.000873675	0.00261746	0.000608928	0.00458716	0.00146444	0.00306316	0.000226746	0.0766997	0.0099964	**	0.0942446	0.0039825	**	0.721911	0.19249
The ID consists of the initial letter and serial number of the measurement mode. C and A indicates the cation and anion mode, respectively.
N.D.: Not detected because of below the detection limit.
N.A.: Not Available because calculation was not possible due to lack of data.
† Candidate compound obtained by matching the m/z and MT of detected peaks to the HMT database.
¶ Ratio of means between two groups. The value of wild type is used as the denominator.
|| p-values of Welch's t-test and their ranges (*<0.05, **<0.01, ***<0.001)
Relative area of 13C was used because peak of Ala, Asp, Betaine, Choline, Gln, Glu, Ile, Leu, N-Acetyllysine, Pro, Val were saturated.
[truncated: 10 more columns]

## Sheet: Run1_Quantitative Value
ID	Metabolite	PubChem CID	HMDB ID	Concentration (pmol/O.D.mL)																																			Comparative Analysis
				wild type (JMUB217)			rpiA (JMUB217-7 RpiAA64E)			fruB (JMUB217-13 FruBA211E)			rpoB1 (JMUB217-23 RpoBH929P)			rpoB2 (JMUB217-22 RpoBQ645H)			rpoC1 (JMUB217-19 RpoCG950R)			rpoC2 (JMUB217-24 RpoCG498D)			wild type (JMUB217)		rpiA (JMUB217-7 RpiAA64E)		fruB (JMUB217-13 FruBA211E)		rpoB1 (JMUB217-23 RpoBH929P)		rpoB2 (JMUB217-22 RpoBQ645H)		rpoC1 (JMUB217-19 RpoCG950R)		rpoC2 (JMUB217-24 RpoCG498D)		rpiA vs JMUB217			fruB vs JMUB217			rpoB1 vs JMUB217			rpoB2 vs JMUB217
				1-1	1-2	1-3	2-1	2-2	2-3	3-1	3-2	3-3	6-1	6-2	6-3	5-1	5-2	5-3	4-1	4-2	4-3	7-1	7-2	7-3	Mean	S.D.	Mean	S.D.	Mean	S.D.	Mean	S.D.	Mean	S.D.	Mean	S.D.	Mean	S.D.	Ratio ¶	p-value ||		Ratio ¶	p-value ||		Ratio ¶	p-value ||		Ratio ¶	p-value ||
A_0008	2-Hydroxybutyric acid	440864	HMDB0000008	N.D.	N.D.	N.D.	21.4626	17.4068	N.D.	N.D.	N.D.	N.D.	N.D.	N.D.	N.D.	N.D.	N.D.	N.D.	N.D.	N.D.	N.D.	N.D.	N.D.	N.D.	N.A.	N.A.	19.4347	2.86788	N.A.	N.A.	N.A.	N.A.	N.A.	N.A.	N.A.	N.A.	N.A.	N.A.	1<	N.A.		N.A.	N.A.		N.A.	N.A.		N.A.	N.A.
A_0030	2-Oxoglutaric acid	51	HMDB0000208	82.5112	62.5497	77.6544	68.5358	69.4572	57.9592	70.6515	56.4937	53.853	N.D.	36.9441	31.1407	40.116	38.697	41.8787	55.8551	56.0749	33.0227	35.4072	27.5563	45.0157	74.2385	10.4099	65.3174	6.38901	60.3327	9.03329	34.0424	4.10364	40.2306	1.59394	48.3176	13.2462	35.9931	8.74443	0.879833	0.28736		0.812688	0.15689		0.458554	0.011796	*	0.54191	0.02751
A_0012	2-Oxoisovaleric acid	49	HMDB0000019	N.D.	N.D.	N.D.	N.D.	N.D.	N.D.	N.D.	N.D.	N.D.	N.D.	N.D.	N.D.	N.D.	N.D.	N.D.	N.D.	N.D.	N.D.	N.D.	N.D.	N.D.	N.A.	N.A.	N.A.	N.A.	N.A.	N.A.	N.A.	N.A.	N.A.	N.A.	N.A.	N.A.	N.A.	N.A.	N.A.	N.A.		N.A.	N.A.		N.A.	N.A.		N.A.	N.A.
A_0054	2-Phosphoglyceric acid	439278	HMDB0003391	133.039	107.252	129.808	166.213	166.326	164.103	126.025	129.097	124.443	152.591	130.542	180.561	130.94	150.84	145.194	131.686	128.387	114.379	89.4388	151.599	144.407	123.366	14.0484	165.548	1.25204	126.522	2.36657	154.565	25.068	142.325	10.2553	124.818	9.1889	128.482	34.0028	1.34192	0.034153	*	1.02558	0.73642		1.25289	0.15241		1.15367	0.13867
A_0007	3-Hydroxybutyric acid	441	HMDB0000011,HMDB0000357,HMDB0000442	N.D.	N.D.	N.D.	N.D.	N.D.	N.D.	N.D.	N.D.	N.D.	N.D.	N.D.	N.D.	N.D.	N.D.	N.D.	N.D.	N.D.	N.D.	N.D.	N.D.	N.D.	N.A.	N.A.	N.A.	N.A.	N.A.	N.A.	N.A.	N.A.	N.A.	N.A.	N.A.	N.A.	N.A.	N.A.	N.A.	N.A.		N.A.	N.A.		N.A.	N.A.		N.A.	N.A.
A_0055	3-Phosphoglyceric acid	439183	HMDB0000807	717.778	602.014	694.88	925.78	902.586	971.826	787.053	725.452	732.794	915.502	675.61	1047.32	755.738	884.631	874.538	795.821	802.084	632.032	561.72	905.237	858.232	671.557	61.3049	933.397	35.2429	748.433	33.6467	879.477	188.454	838.302	71.6808	743.312	96.4228	775.063	186.249	1.3899	0.0063507	**	1.11447	0.14991		1.30961	0.18845		1.2483	0.038783
A_0083	6-Phosphogluconic acid	91493	HMDB0001316	35.2938	32.3626	27.4581	88.0129	92.4953	84.8078	26.358	23.5771	27.6714	N.D.	N.D.	N.D.	N.D.	N.D.	N.D.	10.5131	10.9291	N.D.	N.D.	N.D.	9.24903	31.7048	3.95906	88.4387	3.86139	25.8688	2.09053	N.A.	N.A.	N.A.	N.A.	10.7211	0.294128	9.24903	N.A.	2.78944	5.9208e-05	***	0.815927	0.10813		<1	N.A.		<1	N.A.
A_0111	Acetyl CoA_divalent	444493		138.387	95.5547	118.562	138.621	117.541	143.037	99.7109	129.126	108.398	138.666	161.51	132.844	202.41	161.642	225.58	111.751	173.906	148.494	122.368	151.781	200.466	117.501	21.4358	133.066	13.6256	112.412	15.1129	144.34	15.1522	196.544	32.3703	144.717	31.2495	158.205	39.4434	1.13247	0.35821		0.956685	0.75548		1.22841	0.15921		1.67269	0.030652
C_0059	Adenine	190	HMDB0000034	230.819	260.669	233.503	75.6582	79.3739	60.9171	123.79	72.2281	79.8812	38.7392	58.7102	43.9766	71.2097	48.5026	52.6172	128.632	111.866	83.6571	73.5406	57.5359	70.4906	241.663	16.5137	71.9831	9.76184	91.9664	27.8243	47.142	10.3549	57.4432	12.0984	108.052	22.7286	67.189	8.4978	0.297865	0.00038748	***	0.380556	0.0030024	**	0.195073	0.00021092	***	0.237699	0.00017446
C_0138	Adenosine	60961	HMDB0000050	62.2737	89.6317	26.0679	14.5758	18.524	21.0177	14.2276	16.3556	10.4847	5.72238	12.049	4.94854	14.5374	8.94802	12.1094	50.0282	67.6235	71.8907	32.8583	19.5278	28.9954	59.3244	31.8844	18.0392	3.24818	13.6893	2.97224	7.57329	3.89531	11.8649	2.80269	63.1808	11.5886	27.1272	6.85879	0.304077	0.15279		0.230754	0.1302		0.127659	0.10456		0.200001	0.12216
A_0117	ADP	6022	HMDB0001341	774.474	539.634	638.443	1123.65	1117.15	903.363	805.606	875.227	842.257	626.365	635.624	643.215	874.372	746.588	834.398	705.706	721.606	693.214	495.565	715.512	882.058	650.85	117.911	1048.06	125.35	841.03	34.8267	635.068	8.43876	818.453	65.3676	706.842	14.23	697.712	193.86	1.61029	0.016279	*	1.2922	0.097692		0.975751	0.83843		1.25751	0.11678
C_0012	Ala	602	HMDB0000161,HMDB0001310	5148.16	5694.12	5392.93	3928.82	3898.18	3430.43	5039.89	4056.07	4573.21	1594.43	1396.29	1240.41	1921.55	1126.8	1239.86	1239.37	1362.8	1453.19	3546.46	3071.58	3082.5	5411.74	273.461	3752.48	279.324	4556.39	492.124	1410.37	177.43	1429.4	429.944	1351.79	107.33	3233.51	271.075	0.693396	0.0018261	**	0.841946	0.074905		0.260614	9.1731e-05	***	0.26413	0.00045358
A_0100	AMP	6083	HMDB0000045	874.531	915.686	919.056	748.886	736.431	475.539	771.516	581.317	611.743	162.736	227.313	177.325	281.574	229.259	252.408	427.804	476.378	390.102	235.709	268.365	339.773	903.091	24.791	653.619	154.347	654.859	102.167	189.125	33.8669	254.414	26.2154	431.428	43.252	281.282	53.2213	0.723757	0.10389		0.72513	0.045359	*	0.20942	1.7232e-05	***	0.281714	6.5262e-06
C_0061	Anthranilic acid	227	HMDB0001123	6.58172	9.3533	6.30594	5.47711	5.94501	7.20618	17.3418	6.05615	6.36999	8.60629	8.39457	8.88454	12.324	11.2318	22.3405	22.6565	8.62887	8.15279	23.6922	12.2882	22.296	7.41365	1.68543	6.20943	0.894348	9.92265	6.4271	8.62847	0.245734	15.2987	6.12273	13.1461	8.23974	19.4255	6.22036	0.837567	0.35321		1.33843	0.57306		1.16386	0.33775		2.06359	0.14757
C_0089	Arg	6322	HMDB0000517,HMDB0003416	526.605	474.889	490.081	654.062	655.5	667.333	249.603	251.546	262.171	222.586	218.453	209.847	207.146	183.625	156.837	239.035	213.75	202.46	147.602	142.334	160.788	497.192	26.581	658.965	7.28213	254.44	6.76523	216.962	6.49922	182.536	25.1722	218.415	18.7286	150.241	9.50579	1.32537	0.0058502	**	0.511754	0.0024955	**	0.436375	0.0018768	**	0.367135	0.00012087
C_0053	Asn	236	HMDB0000168,HMDB0033780	324.231	258.744	307.866	229.556	210.139	233.013	160.638	81.5468	122.022	115.273	78.8404	84.6525	250.404	194.987	149.344	137.176	125.538	132.246	136.338	104.372	116.852	296.947	34.0816	224.236	12.3303	121.402	39.5491	92.922	19.5735	198.245	50.6085	131.653	5.84155	119.187	16.1106	0.755138	0.052701		0.408835	0.0046279	**	0.312925	0.0022686	**	0.66761	0.056666
C_0058	Asp	424	HMDB0000191,HMDB0006483	9789.97	9730	9533.76	9381.07	9273.41	8560.99	8754	7763.57	7408.49	8389.2	8104.96	8690.36	7032.73	7318.24	8603.03	8715.25	7510.13	6536.78	6394.23	8211.51	8555.4	9684.57	134.006	9071.83	445.659	7975.35	697.31	8394.84	292.741	7651.33	836.463	7587.38	1091.29	7720.38	1161.28	0.936729	0.13066		0.823511	0.046811	*	0.866826	0.0076228	**	0.790054	0.048857
A_0126	ATP	5957	HMDB0000538	1700.34	968.887	1437.45	2141.09	2041.01	2413.76	1532.4	1822.24	1699.82	2518.71	2089.04	2710.17	2397.81	2655.39	2810.37	2015.45	2205.7	1729.81	1617.45	2167.68	2359.25	1368.89	370.513	2198.62	192.923	1684.82	145.499	2439.31	318.088	2621.19	208.399	1983.65	239.531	2048.13	385.078	1.60613	0.041011	*	1.23079	0.27562		1.78196	0.019969	*	1.91483	0.01291
C_0032	Betaine aldehyde_+H2O	249		7.71732	6.94847	7.26305	8.22717	7.49129	7.90572	10.6066	8.49399	6.71095	7.965	8.4425	8.49471	9.24122	9.00134	10.4399	11.8152	7.78569	7.20265	7.82599	7.40853	9.58102	7.30961	0.386538	7.87473	0.368919	8.60386	1.95017	8.30074	0.291926	9.56081	0.770684	8.93452	2.51174	8.27185	1.15283	1.07731	0.14108		1.17706	0.36926		1.13559	0.026957	*	1.30798	0.021014
C_0027	Betaine	247	HMDB0000043	17963.5	17056.7	15671.6	17189.1	17946.3	16364.9	15936.5	12149.9	13090.6	19296.3	15828.1	18700.2	29396.5	24715.6	28013.5	18290	16207.9	13939	14200.5	15437.8	18396.6	16897.3	1154.25	17166.8	790.911	13725.7	1971.59	17941.5	1854.39	27375.2	2404.87	16145.6	2176.17	16011.6	2156.14	1.01595	0.75748		0.812301	0.089429		1.0618	0.46255		1.6201	0.0074261
A_0095	cAMP	6076	HMDB0000058	N.D.	N.D.	N.D.	N.D.	N.D.	N.D.	N.D.	N.D.	N.D.	N.D.	N.D.	N.D.	N.D.	N.D.	N.D.	N.D.	N.D.	N.D.	N.D.	N.D.	N.D.	N.A.	N.A.	N.A.	N.A.	N.A.	N.A.	N.A.	N.A.	N.A.	N.A.	N.A.	N.A.	N.A.	N.A.	N.A.	N.A.		N.A.	N.A.		N.A.	N.A.		N.A.	N.A.
C_0116	Carnosine	439224	HMDB0000033	1.06841	0.711468	N.D.	0.611546	N.D.	N.D.	N.D.	0.390278	0.722699	0.685547	N.D.	N.D.	1.25182	N.D.	N.D.	0.692823	N.D.	1.01251	N.D.	N.D.	N.D.	0.889941	0.2524	0.611546	N.A.	0.556489	0.235057	0.685547	N.A.	1.25182	N.A.	0.852666	0.226052	N.A.	N.A.	0.687176	N.A.		0.625309	0.3055		0.770328	N.A.		1.40663	N.A.
A_0109	CDP	6132	HMDB0001546	88.4921	71.2676	82.7583	102.562	103.254	84.3043	66.0075	70.1973	63.4716	246.271	277.936	246.572	472.942	355.298	356.463	199.203	203.047	185.197	188.941	262.219	353.667	80.8393	8.77111	96.7067	10.7464	66.5588	3.39658	256.926	18.1956	394.901	67.5879	195.816	9.39481	268.275	82.5298	1.19628	0.12146		0.823347	0.091436		3.17824	0.00078277	***	4.88501	0.013922
A_0099	cGMP	24316	HMDB0001314	N.D.	N.D.	N.D.	N.D.	N.D.	N.D.	N.D.	N.D.	N.D.	N.D.	N.D.	N.D.	N.D.	N.D.	N.D.	N.D.	N.D.	N.D.	N.D.	N.D.	N.D.	N.A.	N.A.	N.A.	N.A.	N.A.	N.A.	N.A.	N.A.	N.A.	N.A.	N.A.	N.A.	N.A.	N.A.	N.A.	N.A.		N.A.	N.A.		N.A.	N.A.		N.A.	N.A.
C_0019	Choline	305	HMDB0000097	1984.61	1963.24	1732.76	2357.04	2399.52	2088.68	2167.53	1783.44	1722.22	2403.6	2400.77	2708.54	2172.47	1998.46	2634.93	2196.83	1952.46	1625.39	1957.22	2461.18	3057.93	1893.54	139.649	2281.75	168.541	1891.06	241.376	2504.3	176.878	2268.62	328.95	1924.9	286.713	2492.11	551.008	1.20502	0.038936	*	0.998692	0.98864		1.32255	0.010608	*	1.19808	0.17686
A_0046	cis-Aconitic acid	643757	HMDB0000072	N.D.	N.D.	N.D.	N.D.	N.D.	N.D.	N.D.	N.D.	N.D.	N.D.	N.D.	N.D.	N.D.	N.D.	N.D.	N.D.	N.D.	N.D.	N.D.	N.D.	N.D.	N.A.	N.A.	N.A.	N.A.	N.A.	N.A.	N.A.	N.A.	N.A.	N.A.	N.A.	N.A.	N.A.	N.A.	N.A.	N.A.		N.A.	N.A.		N.A.	N.A.		N.A.	N.A.
A_0061	Citric acid	311	HMDB0000094	185.859	147.682	172.684	109.156	111.021	125.207	158.383	124.089	126.48	198.297	138.131	139.815	101.04	136.448	105.908	180.427	170.416	118.997	152.255	142.235	148.676	168.742	19.3917	115.128	8.77866	136.317	19.1469	158.748	34.2609	114.465	19.1928	156.613	32.9587	147.722	5.078	0.682274	0.025876	*	0.807845	0.10836		0.940775	0.68849		0.678348	0.026164
C_0090	Citrulline	9750	HMDB0000904	607.683	584.475	520.274	789.745	752.923	757.207	631.943	537.864	546.033	478.66	386.659	446.404	558.411	549.821	542.415	606.348	511.392	456.105	479.848	579.671	681.726	570.811	45.2781	766.625	20.137	571.947	52.1191	437.241	46.6801	550.215	8.00534	524.615	75.989	580.415	100.941	1.34305	0.0082802	**	1.00199	0.97866		0.766	0.023676	*	0.963919	0.51486
A_0093	CMP	6131	HMDB0000095	156.574	175.944	156.599	111.831	117.527	74.1204	116.908	71.8277	71.0708	106.559	144.188	84.7428	229.498	164.135	163.963	193.91	221.81	194.035	128.962	156.594	187.691	163.039	11.1761	101.159	23.589	86.6022	26.2484	111.83	30.0713	185.865	37.7872	203.251	16.0721	157.749	29.3813	0.620461	0.028743	*	0.531175	0.023658	*	0.685909	0.084152		1.14	0.4077
A_0104	CoA_divalent	87642		14.8235	10.9928	10.878	21.1889	27.1858	15.4524	17.632	13.4675	12.8949	74.5457	76.8765	112.046	80.884	72.1675	121.179	44.3172	53.616	29.8956	45.2288	52.6523	79.1493	12.2315	2.24552	21.2757	5.86719	14.6648	2.58555	87.8228	21.0103	91.4101	26.1463	42.6096	11.952	59.0101	17.8316	1.73942	0.1022		1.19894	0.28707		7.18007	0.023728	*	7.47336	0.033659
C_0052	Creatine	586	HMDB0000064	N.D.	N.D.	N.D.	N.D.	N.D.	N.D.	N.D.	N.D.	N.D.	0.827791	N.D.	0.680982	N.D.	N.D.	N.D.	1.15566	N.D.	0.833899	N.D.	N.D.	N.D.	N.A.	N.A.	N.A.	N.A.	N.A.	N.A.	0.754386	0.10381	N.A.	N.A.	0.994777	0.227517	N.A.	N.A.	N.A.	N.A.		N.A.	N.A.		1<	N.A.		N.A.	N.A.
C_0025	Creatinine	588	HMDB0000562	N.D.	N.D.	N.D.	N.D.	N.D.	N.D.	N.D.	N.D.	N.D.	N.D.	N.D.	N.D.	N.D.	N.D.	N.D.	N.D.	N.D.	N.D.	N.D.	N.D.	N.D.	N.A.	N.A.	N.A.	N.A.	N.A.	N.A.	N.A.	N.A.	N.A.	N.A.	N.A.	N.A.	N.A.	N.A.	N.A.	N.A.		N.A.	N.A.		N.A.	N.A.		N.A.	N.A.
A_0123	CTP	6176	HMDB0000082	196.362	132.023	179.245	140.704	146.268	164.086	152.85	124.756	140.122	1006.96	977.567	1159.79	1317.07	1257.23	1247.55	617.059	699.974	507.329	618.082	890.635	921.158	169.21	33.3227	150.353	12.214	139.243	14.0675	1048.11	97.829	1273.95	37.6585	608.121	96.6332	809.958	166.869	0.888557	0.43658		0.822898	0.25658		6.19411	0.0018515	**	7.52881	3.3083e-06
C_0033	Cys	594	HMDB0000574,HMDB0003417	0.569316	N.D.	N.D.	0.673407	0.83531	N.D.	N.D.	N.D.	0.439171	0.307909	0.312868	N.D.	0.734707	N.D.	0.541619	N.D.	0.363118	N.D.	N.D.	N.D.	0.426564	0.569316	N.A.	0.754358	0.114483	0.439171	N.A.	0.310388	0.00350668	0.638163	0.136534	0.363118	N.A.	0.426564	N.A.	1.32503	N.A.		0.7714	N.A.		0.545195	N.A.		1.12093	N.A.
C_0125	Cytidine	6175	HMDB0000089	10.2744	13.5126	4.13091	5.58822	6.73031	4.54408	3.14757	3.36276	2.39736	9.59072	13.9272	5.98748	18.5146	10.6701	16.6446	21.3774	25.3763	23.0354	12.3282	14.1065	21.1752	9.30594	4.76521	5.62087	1.09348	2.96923	0.506809	9.83512	3.97548	15.2764	4.09729	23.263	2.00918	15.87	4.67971	0.604009	0.31104		0.319068	0.14633		1.05687	0.88995		1.64158	0.17681
C_0023	Cytosine	597	HMDB0000630	N.D.	N.D.	N.D.	N.D.	N.D.	N.D.	N.D.	N.D.	N.D.	N.D.	N.D.	N.D.	0.540465	N.D.	N.D.	N.D.	N.D.	N.D.	N.D.	N.D.	N.D.	N.A.	N.A.	N.A.	N.A.	N.A.	N.A.	N.A.	N.A.	0.540465	N.A.	N.A.	N.A.	N.A.	N.A.	N.A.	N.A.		N.A.	N.A.		N.A.	N.A.		1<	N.A.
A_0125	dATP	15993	HMDB0001532	36.5766	21.2643	28.5176	32.975	28.0584	35.0749	28.6379	29.42	27.5958	35.5893	28.569	42.0968	35.1436	33.7542	34.1762	31.0574	38.5029	25.9652	26.773	33.9598	35.1103	28.7861	7.65971	32.0361	3.60122	28.5512	0.915183	35.4184	6.76549	34.358	0.712314	31.8418	6.30556	31.9477	4.51818	1.1129	0.55597		0.991839	0.96261		1.2304	0.32478		1.19356	0.33456
A_0121	dCTP	65091	HMDB0000998	43.21	27.3515	45.9046	71.6733	75.7888	81.6775	24.8452	35.1522	35.271	85.2705	61.5844	87.3666	110.938	93.8921	92.2604	49.9964	61.0351	55.6452	45.3332	69.4854	66.9958	38.822	10.0247	76.3799	5.02818	31.7561	5.98532	78.0738	14.3187	99.03	10.3445	55.5589	5.51983	60.6048	13.284	1.96744	0.010716	*	0.817992	0.36585		2.01107	0.021789	*	2.55087	0.0019394
A_0040	Dihydroxyacetone phosphate	668	HMDB0001473	16.1442	19.3209	22.9015	28.4912	21.9363	25.6139	N.D.	N.D.	N.D.	N.D.	17.5529	13.5052	N.D.	N.D.	N.D.	N.D.	N.D.	N.D.	N.D.	19.684	10.2224	19.4555	3.38062	25.3471	3.28561	N.A.	N.A.	15.5291	2.86213	N.A.	N.A.	N.A.	N.A.	14.9532	6.69037	1.30282	0.096443		<1	N.A.		0.798182	0.26983		<1	N.A.
A_0108	dTDP	164628	HMDB0001274	54.2695	40.0127	49.824	73.8075	79.902	64.2912	36.3085	41.3245	40.1042	26.6592	29.1281	31.0789	44.8845	31.8255	37.1395	34.4959	37.8947	32.5585	24.5858	38.1835	43.0252	48.0354	7.29477	72.6669	7.86764	39.2457	2.61585	28.9554	2.2149	37.9498	6.56707	34.983	2.70128	35.2648	9.55989	1.51278	0.016634	*	0.817017	0.16205		0.602792	0.036184	*	0.790038	0.15051
A_0092	dTMP	9700	HMDB0001227	33.2553	23.2527	30.3399	26.2379	22.6625	17.4895	23.7909	12.5694	18.256	5.35552	6.14837	N.D.	8.9204	6.2739	6.81268	7.62049	9.70594	8.53629	7.71949	9.01993	7.00901	28.9493	5.14421	22.13	4.39843	18.2054	5.61091	5.75195	0.560635	7.33566	1.39861	8.62091	1.0453	7.91614	1.01978	0.76444	0.15763		0.628872	0.071329		0.19869	0.014737	*	0.253397	0.013487
A_0122	dTTP	64968	HMDB0001342	84.6324	45.1249	70.9781	153.33	134.267	164.266	63.0393	70.9758	63.7848	109.635	86.6428	116.735	115.55	111.046	108.779	71.0879	95.3961	76.1313	65.6008	101.363	109.744	66.9118	20.0652	150.621	15.182	65.9333	4.3828	104.338	15.7301	111.792	3.44637	80.8718	12.8287	92.2361	23.4445	2.25104	0.0055847	**	0.985377	0.94117		1.55933	0.06731		1.67073	0.056834
A_0065	Erythrose 4-phosphate	122357	HMDB0001321	N.D.	N.D.	N.D.	N.D.	N.D.	N.D.	N.D.	N.D.	N.D.	N.D.	N.D.	N.D.	N.D.	N.D.	N.D.	N.D.	N.D.	N.D.	N.D.	N.D.	N.D.	N.A.	N.A.	N.A.	N.A.	N.A.	N.A.	N.A.	N.A.	N.A.	N.A.	N.A.	N.A.	N.A.	N.A.	N.A.	N.A.		N.A.	N.A.		N.A.	N.A.		N.A.	N.A.
A_0098	Fructose 1,6-diphosphate	172313	HMDB0001058	21.1171	18.3752	18.5847	60.7434	43.0008	53.1175	16.7916	25.4962	16.1654	14.5253	17.0868	N.D.	13.1294	12.2062	14.3947	12.9855	9.74728	10.4978	5.88397	12.2997	11.6575	19.359	1.52616	52.2872	8.90039	19.4844	5.21578	15.8061	1.81119	13.2434	1.09867	11.0768	1.69497	9.94706	3.53337	2.70093	0.020957	*	1.00648	0.97126		0.816472	0.15273		0.684099	0.0064822
A_0079	Fructose 6-phosphate	603	HMDB0000124	N.D.	N.D.	N.D.	N.D.	N.D.	N.D.	N.D.	N.D.	N.D.	N.D.	N.D.	10.0928	N.D.	N.D.	N.D.	N.D.	N.D.	N.D.	N.D.	N.D.	N.D.	N.A.	N.A.	N.A.	N.A.	N.A.	N.A.	10.0928	N.A.	N.A.	N.A.	N.A.	N.A.	N.A.	N.A.	N.A.	N.A.		N.A.	N.A.		1<	N.A.		N.A.	N.A.
A_0011	Fumaric acid	444972	HMDB0000134	N.D.	N.D.	N.D.	N.D.	N.D.	N.D.	N.D.	N.D.	N.D.	N.D.	N.D.	N.D.	N.D.	N.D.	N.D.	N.D.	N.D.	N.D.	N.D.	N.D.	N.D.	N.A.	N.A.	N.A.	N.A.	N.A.	N.A.	N.A.	N.A.	N.A.	N.A.	N.A.	N.A.	N.A.	N.A.	N.A.	N.A.		N.A.	N.A.		N.A.	N.A.		N.A.	N.A.
C_0018	GABA	119	HMDB0000112	50.8459	41.8383	40.8861	29.7085	26.9093	27.6346	41.5653	27.6351	40.0894	11.8337	5.82304	8.18708	9.23802	7.62755	5.74205	17.9574	16.4488	17.4808	5.23167	5.97332	4.57253	44.5234	5.49611	28.0841	1.45272	36.43	7.6522	8.6146	3.02803	7.53587	1.74979	17.2957	0.771122	5.25917	0.700801	0.630771	0.02864	*	0.81822	0.218		0.193484	0.0018683	**	0.169256	0.0040349
A_0119	GDP	8977	HMDB0001201	243.71	180.32	197.396	244.943	218.725	189.258	194.096	205.81	185.507	280.678	325.838	324.277	394.868	252.427	286.434	339.844	353.82	334.394	237.508	338.671	410.651	207.142	32.7994	217.642	27.8587	195.138	10.1916	310.264	25.6348	311.243	74.3903	342.686	10.0199	328.943	86.9805	1.05069	0.69485		0.942048	0.59763		1.49783	0.014393	*	1.50256	0.12138
C_0071	Gln	738	HMDB0000641,HMDB0003423	9013.9	8737.79	7686.68	10679	10636.7	9877.78	6727.35	5928.96	5918.19	13799.7	13794.2	15714	11936.5	10303.4	12736.3	12009.2	10189.5	8453.9	8920.53	12364.7	15075.6	8479.46	700.307	10397.8	450.864	6191.5	464.089	14436	1106.85	11658.7	1239.98	10217.5	1777.82	12120.3	3084.81	1.22624	0.022104	*	0.730176	0.012895	*	1.70246	0.0027429	**	1.37494	0.027899
C_0072	Glu	611	HMDB0000148,HMDB0003339	48992.9	46520.5	43361.9	39249.4	38864	36962.7	44353.8	38683.8	38479.2	35246.4	35529.2	37713	37649.7	34993.9	41101.1	40829.6	36741.7	30598	31041.9	38696.3	45517.1	46291.8	2822.46	38358.7	1224.21	40505.6	3334.2	36162.9	1349.87	37914.9	3062.23	36056.5	5150.09	38418.4	7241.6	0.828628	0.025511	*	0.875006	0.085276		0.781194	0.012612	*	0.819042	0.025532
A_0064	Gluconic acid	10690	HMDB0000625	N.D.	N.D.	N.D.	N.D.	N.D.	N.D.	N.D.	N.D.	N.D.	N.D.	N.D.	N.D.	N.D.	N.D.	N.D.	N.D.	N.D.	N.D.	N.D.	N.D.	N.D.	N.A.	N.A.	N.A.	N.A.	N.A.	N.A.	N.A.	N.A.	N.A.	N.A.	N.A.	N.A.	N.A.	N.A.	N.A.	N.A.		N.A.	N.A.		N.A.	N.A.		N.A.	N.A.
A_0080	Glucose 1-phosphate	65533	HMDB0001586	45.6134	34.6573	31.3022	84.5169	87.8912	73.9976	167.594	216.431	192.05	N.D.	14.0885	13.272	10.2423	14.7765	16.9156	18.3315	24.7756	17.7916	13.4865	13.46	18.9306	37.191	7.48447	82.1353	7.24652	192.025	24.4187	13.6802	0.57739	13.9781	3.40754	20.2996	3.88573	15.2924	3.15085	2.20847	0.0017216	**	5.16322	0.0048255	**	0.367837	0.031208	*	0.375847	0.019266
A_0078	Glucose 6-phosphate	5958	HMDB0001401	51.5698	60.4459	59.5462	143.785	134.054	151.998	44.4923	55.7269	66.8487	21.9819	25.1818	26.6591	28.5037	22.3523	29.6387	25.9568	20.8127	15.1996	14.2737	35.9382	30.8004	57.1873	4.88563	143.279	8.98261	55.6893	11.1782	24.6076	2.39085	26.8316	3.92041	20.6564	5.38032	27.0041	11.3202	2.50543	0.00059809	***	0.973805	0.84641		0.430298	0.0021927	**	0.469187	0.001344
C_0153	Glutathione (GSH)	124886	HMDB0000125	N.D.	N.D.	N.D.	N.D.	N.D.	N.D.	N.D.	N.D.	N.D.	N.D.	N.D.	N.D.	N.D.	N.D.	N.D.	N.D.	N.D.	N.D.	N.D.	N.D.	N.D.	N.A.	N.A.	N.A.	N.A.	N.A.	N.A.	N.A.	N.A.	N.A.	N.A.	N.A.	N.A.	N.A.	N.A.	N.A.	N.A.		N.A.	N.A.		N.A.	N.A.		N.A.	N.A.
C_0152	Glutathione (GSSG)_divalent	65359		N.D.	N.D.	N.D.	N.D.	N.D.	N.D.	N.D.	N.D.	N.D.	N.D.	N.D.	N.D.	N.D.	N.D.	N.D.	N.D.	N.D.	N.D.	N.D.	N.D.	N.D.	N.A.	N.A.	N.A.	N.A.	N.A.	N.A.	N.A.	N.A.	N.A.	N.A.	N.A.	N.A.	N.A.	N.A.	N.A.	N.A.		N.A.	N.A.		N.A.	N.A.		N.A.	N.A.
C_0005	Gly	750	HMDB0000123	522.883	496.496	462.442	1277.41	1214.18	1102.45	159.388	178.06	180.757	166.294	193.406	123.455	250.017	53.4574	110.854	86.7088	45.673	72.2031	76.7732	84.1495	75.4003	493.94	30.3012	1198.02	88.5931	172.735	11.6372	161.051	35.2687	138.109	101.074	68.195	20.8095	78.7743	4.70537	2.42543	0.0024814	**	0.349708	0.0010015	**	0.326054	0.00027686	***	0.279607	0.018918
A_0041	Glyceraldehyde 3-phosphate	729	HMDB0001112	N.D.	N.D.	N.D.	N.D.	N.D.	N.D.	N.D.	N.D.	N.D.	N.D.	N.D.	N.D.	N.D.	N.D.	N.D.	N.D.	N.D.	N.D.	N.D.	N.D.	N.D.	N.A.	N.A.	N.A.	N.A.	N.A.	N.A.	N.A.	N.A.	N.A.	N.A.	N.A.	N.A.	N.A.	N.A.	N.A.	N.A.		N.A.	N.A.		N.A.	N.A.		N.A.	N.A.
A_0042	Glycerol 3-phosphate	439162	HMDB0000126	317.683	290.718	165.327	295.833	255.89	242.425	173.92	217.468	157.539	246.044	257.345	197.309	277.076	190.662	244.17	330.01	425.311	426.101	150.74	215.343	294.267	257.909	81.304	264.716	27.7767	182.976	30.9736	233.566	31.9039	237.302	43.6146	393.807	55.2517	220.117	71.8826	1.02639	0.90129		0.709458	0.24708		0.905613	0.66693		0.9201	0.72418
A_0002	Glycolic acid	757	HMDB0000115	N.D.	N.D.	N.D.	N.D.	N.D.	N.D.	N.D.	N.D.	N.D.	N.D.	N.D.	N.D.	N.D.	N.D.	N.D.	N.D.	N.D.	N.D.	N.D.	N.D.	N.D.	N.A.	N.A.	N.A.	N.A.	N.A.	N.A.	N.A.	N.A.	N.A.	N.A.	N.A.	N.A.	N.A.	N.A.	N.A.	N.A.		N.A.	N.A.		N.A.	N.A.		N.A.	N.A.
A_0001	Glyoxylic acid	760	HMDB0000119	N.D.	N.D.	N.D.	N.D.	N.D.	N.D.	N.D.	N.D.	N.D.	N.D.	N.D.	N.D.	N.D.	N.D.	N.D.	N.D.	N.D.	N.D.	N.D.	N.D.	N.D.	N.A.	N.A.	N.A.	N.A.	N.A.	N.A.	N.A.	N.A.	N.A.	N.A.	N.A.	N.A.	N.A.	N.A.	N.A.	N.A.		N.A.	N.A.		N.A.	N.A.		N.A.	N.A.
A_0102	GMP	6804	HMDB0001397	163.376	172.455	158.24	111.827	114.687	76.0239	129.849	94.9102	86.4218	48.1071	61.2528	48.5962	59.627	49.2101	50.4368	83.8884	89.4623	75.8834	46.8007	60.6124	74.7728	164.69	7.19786	100.846	21.5441	103.727	23.0169	52.652	7.45249	53.0913	5.69322	83.078	6.82566	60.7286	13.9864	0.612338	0.026272	*	0.629831	0.034792	*	0.319704	4.8275e-05	***	0.322371	4.4822e-05
A_0128	GTP	6830	HMDB0001273	407.089	254.024	351.267	381.993	342.443	394.486	322.234	376.136	359.333	1143.54	1144.48	1316.33	1070.87	903.08	1018.77	876.864	915.124	725.191	706.138	1109.71	1159.6	337.46	77.4612	372.974	27.1684	352.568	27.5805	1201.45	99.4922	997.573	85.8788	839.06	100.451	991.816	248.658	1.10524	0.51818		1.04477	0.77499		3.56028	0.00039938	***	2.95612	0.00061891
C_0075	Guanine	764	HMDB0000132	15.7692	18.126	21.7264	1.51095	1.46717	1.28804	2.87678	0.61792	N.D.	9.04711	18.2588	12.848	17.3514	10.9813	13.2737	31.9097	24.6066	16.3997	16.9393	14.8431	16.9085	18.5406	3.00016	1.42205	0.118102	1.74735	1.59725	13.3846	4.62922	13.8688	3.22644	24.3053	7.75941	16.2303	1.20143	0.0766997	0.0099964	**	0.0942446	0.0039825	**	0.721911	0.19249		0.748025	0.14052
C_0144	Guanosine	6802	HMDB0000133	7.56594	11.0378	3.5058	1.85579	2.28035	2.65331	1.53543	1.97588	1.46627	2.11472	5.44926	1.82263	4.14984	2.68965	2.752	8.81929	11.1818	9.28525	4.5416	5.13568	7.03062	7.36986	3.76984	2.26315	0.399038	1.65919	0.276427	3.12887	2.01482	3.19716	0.82563	9.76212	1.25138	5.5693	1.29993	0.307082	0.14206		0.225132	0.11896		0.424549	0.18251		0.433816	0.19077
C_0077	His	773	HMDB0000177	355.926	317.381	315.359	279.432	294.589	255.117	230.683	148.199	153.456	64.4852	80.6005	68.5399	58.9205	90.397	38.2479	96.8809	82.9936	65.563	69.1286	49.3192	56.8399	329.556	22.8599	276.379	19.9121	177.446	46.1796	71.2086	8.38253	62.5218	26.2604	81.8125	15.6923	58.4292	9.99989	0.838643	0.03942	*	0.53844	0.0154	*	0.216075	0.00092913	***	0.189716	0.00020798
C_0029	Homoserine	12647	HMDB0000719	20.4219	21.6418	19.9383	43.9845	38.0465	36.0136	14.4601	15.1573	14.9726	6.91347	8.18316	8.41303	4.8626	5.01469	5.32146	8.47859	8.42981	7.27792	9.91699	13.4052	15.4166	20.6674	0.877877	39.3482	4.1418	14.8633	0.361201	7.83655	0.807636	5.06625	0.233736	8.06211	0.679562	12.9129	2.78267	1.90388	0.013032	*	0.719169	0.0030123	**	0.379175	5.1417e-05	***	0.245133	0.00052706
C_0049	Hydroxyproline	5810	HMDB0000725	2.6373	N.D.	2.55403	3.2929	2.90139	3.02052	2.09213	2.82787	2.88513	1.88259	2.03222	2.03373	2.26548	1.41209	N.D.	N.D.	1.46022	2.05878	N.D.	N.D.	1.53323	2.59567	0.058882	3.0716	0.200692	2.60171	0.442238	1.98285	0.0868301	1.83879	0.603438	1.7595	0.423245	1.53323	N.A.	1.18336	0.043047	*	1.00233	0.98339		0.763907	0.0028184	**	0.708406	0.32459
C_0060	Hypoxanthine	790	HMDB0000157	N.D.	N.D.	N.D.	N.D.	N.D.	N.D.	N.D.	N.D.	N.D.	N.D.	1.38147	N.D.	0.907044	N.D.	N.D.	N.D.	N.D.	N.D.	N.D.	N.D.	N.D.	N.A.	N.A.	N.A.	N.A.	N.A.	N.A.	1.38147	N.A.	0.907044	N.A.	N.A.	N.A.	N.A.	N.A.	N.A.	N.A.		N.A.	N.A.		1<	N.A.		1<	N.A.
C_0056	Ile	791	HMDB0000172	2634.18	2758	2408.95	2460.98	2428.29	2194.15	1939.89	1761.05	1764.34	1439.36	1403.84	1601.14	972.093	745.246	883.358	1692.24	1451.07	1291	874.659	1120.32	1257.12	2600.38	176.964	2361.14	145.537	1821.76	102.318	1481.45	105.168	866.899	114.316	1478.1	201.98	1084.03	193.796	0.907998	0.14746		0.700575	0.0057689	**	0.569705	0.001803	**	0.333374	0.00036247
A_0101	IMP	8582	HMDB0000175	N.D.	N.D.	6.23808	N.D.	N.D.	N.D.	4.67776	3.28687	N.D.	N.D.	10.3046	11.0674	12.4654	5.7133	7.92868	8.89559	N.D.	N.D.	N.D.	12.9196	9.16012	6.23808	N.A.	N.A.	N.A.	3.98232	0.983513	10.686	0.539396	8.70247	3.44194	8.89559	N.A.	11.0398	2.65833	<1	N.A.		0.638388	N.A.		1.71303	N.A.		1.39506	N.A.
C_0139	Inosine	6021	HMDB0000195	N.D.	N.D.	N.D.	N.D.	N.D.	N.D.	N.D.	N.D.	N.D.	N.D.	N.D.	N.D.	N.D.	N.D.	N.D.	N.D.	N.D.	1.06068	N.D.	N.D.	N.D.	N.A.	N.A.	N.A.	N.A.	N.A.	N.A.	N.A.	N.A.	N.A.	N.A.	1.06068	N.A.	N.A.	N.A.	N.A.	N.A.		N.A.	N.A.		N.A.	N.A.		N.A.	N.A.
A_0062	Isocitric acid	1198	HMDB0000193	N.D.	N.D.	N.D.	N.D.	N.D.	N.D.	N.D.	N.D.	N.D.	N.D.	N.D.	N.D.	N.D.	N.D.	N.D.	N.D.	N.D.	N.D.	N.D.	N.D.	N.D.	N.A.	N.A.	N.A.	N.A.	N.A.	N.A.	N.A.	N.A.	N.A.	N.A.	N.A.	N.A.	N.A.	N.A.	N.A.	N.A.		N.A.	N.A.		N.A.	N.A.		N.A.	N.A.
A_0005	Lactic acid	612	HMDB0000190,HMDB0001311	975.555	1198.36	1121.04	1632.51	1341.77	1031.72	1077.42	1042.47	924.348	586.409	523.075	454.896	446.257	453.431	456.464	1298.32	526.73	846.669	375.618	473.424	549.309	1098.32	113.129	1335.33	300.446	1014.75	80.2125	521.46	65.7715	452.051	5.2417	890.573	387.663	466.117	87.0756	1.2158	0.30476		0.923908	0.36145		0.47478	0.0036519	**	0.411584	0.0099394
C_0055	Leu	857	HMDB0000687	5363.1	5560.43	4950.3	5037.13	5032.35	4440.66	3966.46	3701.91	3554.26	2428.45	2391	2721.4	1820.61	1279.3	1871.73	3089.12	2672.48	2364.29	1506.73	1861.48	2167.48	5291.28	311.338	4836.72	342.999	3740.88	208.844	2513.62	180.919	1657.21	328.282	2708.63	363.763	1845.23	330.673	0.914092	0.16509		0.706989	0.0033028	**	0.475049	0.0006347	***	0.313197	0.00015754
C_0068	Lys	866	HMDB0000182,HMDB0003405	2483.9	2176.1	2194.44	2172.59	2306.85	2308.92	2512.47	1911.12	1688.18	896.355	776.281	769.213	516.319	658.167	502.505	1000.38	620.083	526.133	736.827	493.627	640.485	2284.81	172.657	2262.79	78.12	2037.25	426.374	813.95	71.4523	558.997	86.1608	715.53	251.116	623.646	122.472	0.990361	0.85426		0.891651	0.42845		0.356244	0.0015338	**	0.244658	0.00065545
A_0025	Malic acid	525	HMDB0000156,HMDB0000744	67.1902	48.8098	61.8637	22.7801	23.3304	22.9945	51.8442	42.2947	44.863	64.9014	57.6234	76.2873	47.9962	38.4568	35.2026	47.6524	52.1072	40.8895	35.3087	49.3848	44.7088	59.2879	9.45705	23.035	0.277364	46.334	4.94176	66.2707	9.407	40.5518	6.64913	46.883	5.64825	43.1341	7.16895	0.388528	0.021862	*	0.781508	0.12574		1.11778	0.41584		0.683981	0.05487
A_0116	Malonyl CoA_divalent	644066		16.9748	N.D.	17.2438	22.8366	17.1795	19.934	11.3452	10.9314	12.7671	29.6371	20.4249	27.0159	62.4692	34.2893	58.5153	N.D.	6.2141	12.673	10.5141	31.8525	27.3631	17.1093	0.190159	19.9834	2.82889	11.6812	0.962913	25.6927	4.74651	51.758	15.2569	9.44353	4.5671	23.2432	11.2499	1.16798	0.21989		0.682743	0.0076455	**	1.50168	0.088243		3.02514	0.058939
C_0073	Met	876	HMDB0000696	2355.5	2506.7	2466.08	1965.65	1840.54	1617.5	1724.89	1914.27	1863.38	845.223	646.586	772.533	830.346	576.23	627.27	1254.36	1162.94	1003.72	630.353	694.1	600.584	2442.76	78.2548	1807.9	176.352	1834.18	98.0113	754.781	100.501	677.949	134.424	1140.34	126.839	641.679	47.7759	0.740103	0.013406	*	0.750863	0.001349	**	0.308987	3.4156e-05	***	0.277534	0.00018474
C_0017	N,N-Dimethylglycine	673	HMDB0000092	N.D.	N.D.	N.D.	N.D.	N.D.	N.D.	N.D.	N.D.	N.D.	N.D.	N.D.	N.D.	N.D.	N.D.	N.D.	N.D.	N.D.	N.D.	N.D.	N.D.	N.D.	N.A.	N.A.	N.A.	N.A.	N.A.	N.A.	N.A.	N.A.	N.A.	N.A.	N.A.	N.A.	N.A.	N.A.	N.A.	N.A.		N.A.	N.A.		N.A.	N.A.		N.A.	N.A.
A_0087	N-Acetylglucosamine 1-phosphate	440272	HMDB0001367	7.4064	N.D.	N.D.	27.8766	30.1088	28.5905	N.D.	4.73038	N.D.	N.D.	3.87547	N.D.	7.25647	4.91419	N.D.	N.D.	N.D.	N.D.	N.D.	N.D.	N.D.	7.4064	N.A.	28.8586	1.14	4.73038	N.A.	3.87547	N.A.	6.08533	1.65624	N.A.	N.A.	N.A.	N.A.	3.89645	N.A.		0.638688	N.A.		0.52326	N.A.		0.821631	N.A.
A_0132	NAD+	5893	HMDB0000902	2265.27	1953.91	2042.18	2181.67	2158.62	2073.4	1883.24	1887.51	1886.06	2182.38	2084.7	2287.16	2440.42	2128.59	2330.22	2133.73	2219.9	1892.5	1604.51	2200.89	2456.42	2087.12	160.473	2137.89	57.0308	1885.61	2.16937	2184.75	101.252	2299.74	158.134	2082.04	169.708	2087.27	437.17	1.02433	0.64777		0.903448	0.16161		1.04677	0.43181		1.10187	0.17749
A_0133	NADP+	5886	HMDB0000217	266.941	187.03	251.736	230.489	209.344	213.949	219.1	244.112	239.434	298.151	303.414	326.444	323.661	390.866	410.166	247.691	319.234	254.451	171.928	281.287	375.924	235.236	42.4337	217.928	11.1196	234.215	13.2974	309.336	15.0478	374.898	45.4094	273.792	39.4987	276.379	102.086	0.926422	0.55738		0.995662	0.97138		1.31501	0.080774		1.59371	0.017811
C_0054	Ornithine	389	HMDB0000214,HMDB0003374	1553.68	1533.84	1452.44	734.602	838.485	780.89	1619.68	1519.31	1513.49	962.955	698.516	740.316	475.213	561.755	474.099	1124.29	936.644	877.34	367.383	285.182	309.322	1513.32	53.6482	784.659	52.0441	1550.83	59.6986	800.595	142.152	503.689	50.29	979.426	128.915	320.629	42.2509	0.518502	7.2584e-05	***	1.02479	0.46413		0.529033	0.0068259	**	0.332838	1.9195e-05
C_0084	Phe	994	HMDB0000159	2227.04	2095.73	1924.96	2057.96	2009.14	1793.71	1467.55	1404.75	1497.26	1380.16	1257.72	1470.79	1239.7	865.21	1086.98	1538.99	1452.98	1312.78	1199.33	1540.68	1726.19	2082.58	151.469	1953.61	140.607	1456.52	47.2316	1369.56	106.929	1063.97	188.305	1434.92	114.183	1488.74	267.243	0.938072	0.34088		0.699383	0.012826	*	0.657626	0.003817	**	0.510889	0.0022233
A_0039	Phosphoenolpyruvic acid	1005	HMDB0000263	473.404	383.304	467.603	514.899	459.464	536.014	455.257	430.979	424.724	470.141	395.062	588.809	380.548	465.16	497.31	498.974	501.453	381.891	355.946	479.817	452.996	441.437	50.4285	503.459	39.5362	436.986	16.1288	484.671	97.687	447.672	60.3134	460.773	68.3249	429.586	65.1691	1.1405	0.17301		0.989918	0.89555		1.09794	0.54471		1.01412	0.89757
C_0026	Pro	614	HMDB0000162,HMDB0003411	8474.78	9281.27	8632.21	7720.63	7941.37	7060.35	8592.41	6969.07	7269.47	9230.99	7740.39	9865.36	17443.2	10207.7	14072.3	13792.8	10406.5	10274.1	13211.6	13304.5	13230.5	8796.09	427.491	7574.12	458.419	7610.32	863.676	8945.58	1090.86	13907.8	3620.56	11491.1	1994.38	13248.8	49.1136	0.861078	0.028081	*	0.865193	0.1252		1.017	0.84128		1.58113	0.13245
A_0106	PRPP	7339	HMDB0000280	250.692	165.459	195.11	491.359	446.842	428.789	280.356	380.231	354.736	160.82	247.769	278.182	333.041	278.769	352.004	179.597	209.879	141.146	173.759	327.6	378.952	203.754	43.2687	455.663	32.2042	338.441	51.8928	228.924	60.9082	321.271	38.0098	176.874	34.4477	293.437	106.777	2.23634	0.0017635	**	1.66103	0.027339	*	1.12353	0.59405		1.57676	0.024803
C_0008	Putrescine	1045	HMDB0001414	N.D.	N.D.	N.D.	N.D.	N.D.	N.D.	N.D.	N.D.	N.D.	N.D.	N.D.	N.D.	N.D.	N.D.	N.D.	N.D.	N.D.	N.D.	N.D.	N.D.	N.D.	N.A.	N.A.	N.A.	N.A.	N.A.	N.A.	N.A.	N.A.	N.A.	N.A.	N.A.	N.A.	N.A.	N.A.	N.A.	N.A.		N.A.	N.A.		N.A.	N.A.		N.A.	N.A.
A_0003	Pyruvic acid	1060	HMDB0000243	N.D.	N.D.	N.D.	N.D.	N.D.	N.D.	N.D.	N.D.	N.D.	N.D.	N.D.	N.D.	N.D.	N.D.	N.D.	N.D.	N.D.	N.D.	N.D.	N.D.	N.D.	N.A.	N.A.	N.A.	N.A.	N.A.	N.A.	N.A.	N.A.	N.A.	N.A.	N.A.	N.A.	N.A.	N.A.	N.A.	N.A.		N.A.	N.A.		N.A.	N.A.		N.A.	N.A.
A_0074	Ribose 5-phosphate	439167	HMDB0001548	N.D.	12.9181	14.0002	13.117	13.9183	14.5424	N.D.	N.D.	N.D.	N.D.	6.55273	4.8314	N.D.	N.D.	N.D.	N.D.	N.D.	5.71655	N.D.	N.D.	N.D.	13.4592	0.765106	13.8593	0.714513	N.A.	N.A.	5.69206	1.21716	N.A.	N.A.	5.71655	N.A.	N.A.	N.A.	1.02973	0.61262		<1	N.A.		0.422914	0.026503	*	<1	N.A.
A_0075	Ribulose 5-phosphate	439184	HMDB0000618	47.8867	45.7201	42.0966	232.925	161.31	224.995	28.2131	43.4301	31.7332	43.6392	30.2862	25.825	30.6485	27.4373	34.6904	30.1371	37.3986	36.6099	27.5049	38.0121	38.6553	45.2345	2.92541	206.41	39.2586	34.4588	7.96625	33.2501	9.26959	30.9254	3.63448	34.7152	3.98431	34.7241	6.26026	4.56312	0.018748	*	0.761782	0.13175		0.735061	0.14491		0.683669	0.0068371
C_0160	S-Adenosylmethionine	34755	HMDB0001185	163.138	148.61	140.722	110.714	107.71	101.354	85.3862	89.1632	88.4191	78.1782	71.9748	81.8486	94.4803	81.9608	88.75	81.6617	81.4598	73.1059	55.6181	78.8227	89.9031	150.823	11.3707	106.593	4.77904	87.6562	2.00077	77.3339	4.99076	88.397	6.26723	78.7425	4.88248	74.7813	17.4962	0.706739	0.011562	*	0.581186	0.0089923	**	0.512746	0.0028871	**	0.586098	0.0031578
C_0009	Sarcosine	1088	HMDB0000271	N.D.	N.D.	N.D.	N.D.	N.D.	N.D.	N.D.	N.D.	N.D.	N.D.	N.D.	N.D.	N.D.	N.D.	N.D.	N.D.	N.D.	N.D.	N.D.	N.D.	N.D.	N.A.	N.A.	N.A.	N.A.	N.A.	N.A.	N.A.	N.A.	N.A.	N.A.	N.A.	N.A.	N.A.	N.A.	N.A.	N.A.		N.A.	N.A.		N.A.	N.A.		N.A.	N.A.
A_0085	Sedoheptulose 7-phosphate	165007	HMDB0001068	46.5219	25.7722	34.1654	92.2638	70.6353	88.4017	36.9281	40.6289	42.7363	31.1253	18.9735	32.6048	25.6238	24.1019	25.0121	28.1556	31.1473	17.4993	23.6419	30.4316	32.3626	35.4865	10.4377	83.7669	11.5351	40.0978	2.9403	27.5678	7.47963	24.9126	0.765827	25.6007	7.17373	28.812	4.58036	2.36053	0.0059505	**	1.12995	0.52882		0.776855	0.35137		0.70203	0.2209
C_0020	Ser	617	HMDB0000187,HMDB0003406	217.418	146.197	115.275	786.226	808.272	660.542	165.893	176.42	183.83	940.607	835.364	901.306	1042.74	692.668	656.054	301.31	277.041	263.03	302.775	427.928	507.338	159.63	52.38	751.68	79.694	175.381	9.0135	892.426	53.1807	797.154	213.471	280.461	19.3677	412.68	103.13	4.70889	0.00088951	***	1.09867	0.65629		5.59059	7.0264e-05	***	4.99376	0.029511
C_0067	Spermidine	1102	HMDB0001257	0.746796	0.620548	N.D.	1.5167	1.18756	1.3606	N.D.	0.400076	0.467575	N.D.	0.331848	0.515287	0.581026	0.41518	0.806971	0.543448	N.D.	0.352304	N.D.	0.749809	1.19503	0.683672	0.0892708	1.35495	0.164645	0.433826	0.0477293	0.423567	0.129711	0.601059	0.196662	0.447876	0.135159	0.972417	0.314816	1.98187	0.0098936	**	0.634553	0.10598		0.619548	0.16041		0.879163	0.57178
C_0110	Spermine	1103	HMDB0001256	N.D.	N.D.	N.D.	N.D.	N.D.	N.D.	N.D.	N.D.	N.D.	N.D.	N.D.	N.D.	N.D.	N.D.	N.D.	N.D.	N.D.	N.D.	N.D.	N.D.	N.D.	N.A.	N.A.	N.A.	N.A.	N.A.	N.A.	N.A.	N.A.	N.A.	N.A.	N.A.	N.A.	N.A.	N.A.	N.A.	N.A.		N.A.	N.A.		N.A.	N.A.		N.A.	N.A.
A_0015	Succinic acid	1110	HMDB0000254	1001.39	847.216	780.006	823.802	741.355	709.643	676.859	636.102	644.287	726.412	836.25	785.786	1074.58	802.591	958.242	930.523	876.021	829.551	889.377	1064.56	1297.01	876.203	113.501	758.267	58.9286	652.416	21.5602	782.816	54.979	945.138	136.467	878.699	50.5393	1083.65	204.488	0.865401	0.20833		0.744595	0.071308		0.893419	0.29285		1.07867	0.53916
C_0030	Thr	6288	HMDB0000167	159.193	121.578	102.754	436.081	385.158	348.918	62.3602	82.3229	93.8656	90.0727	108.126	89.8067	103.299	48.384	56.2273	67.0341	57.9185	64.762	51.5992	76.8717	74.8003	127.842	28.7359	390.052	43.7867	79.5163	15.9391	96.0017	10.5005	69.3033	29.701	63.2382	4.74503	67.757	14.0314	3.05106	0.0018371	**	0.62199	0.080836		0.750942	0.18627		0.542103	0.070256
C_0124	Thymidine	5789	HMDB0000273	15.8957	11.6449	12.9409	14.5715	12.9012	11.179	15.526	12.4956	9.56627	11.7788	10.8358	10.8248	12.6271	11.0798	11.6931	15.7529	14.6145	15.0134	8.53623	14.0996	14.3724	13.4938	2.1787	12.8839	1.6963	12.5293	2.97999	11.1465	0.547673	11.8	0.779139	15.1269	0.577632	12.3361	3.29361	0.9548	0.72259		0.92852	0.67636		0.826044	0.19772		0.874474	0.30993
C_0040	Thymine	1135	HMDB0000262	7.00958	9.52887	8.59663	7.66195	6.10562	6.89078	7.20398	N.D.	N.D.	N.D.	N.D.	4.60485	4.55243	N.D.	5.06361	6.01489	5.80761	4.93458	N.D.	N.D.	5.47012	8.37836	1.27375	6.88612	0.778175	7.20398	N.A.	4.60485	N.A.	4.80802	0.361458	5.58569	0.573327	5.47012	N.A.	0.821893	0.17312		0.859831	N.A.		0.549612	N.A.		0.573862	0.030055
C_0112	Trp	1148	HMDB0000929	1.37569	N.D.	N.D.	1.25748	1.00861	N.D.	0.986899	0.851639	0.863753	1.26014	1.45593	1.09606	1.31267	N.D.	N.D.	0.873994	0.572032	N.D.	N.D.	N.D.	0.830549	1.37569	N.A.	1.13304	0.175977	0.900764	0.0748413	1.27071	0.180169	1.31267	N.A.	0.723013	0.213519	0.830549	N.A.	0.823617	N.A.		0.654773	N.A.		0.92369	N.A.		0.954192	N.A.
C_0096	Tyr	1153	HMDB0000158	137.917	118.393	99.4452	106.168	98.6793	99.8131	188.413	197.217	157.116	51.3502	51.8277	58.3195	30.1376	18.9188	27.1848	69.3447	53.7105	48.1257	40.9792	40.7236	49.6425	118.585	19.2364	101.553	4.03637	180.916	21.0757	53.8325	3.89321	25.4137	5.81529	57.0603	10.999	43.7818	5.07716	0.856379	0.26247		1.52562	0.019671	*	0.453957	0.024407	*	0.214309	0.0091165
C_0062	Tyramine	5610	HMDB0000306	N.D.	N.D.	N.D.	N.D.	N.D.	N.D.	N.D.	N.D.	N.D.	N.D.	N.D.	N.D.	N.D.	N.D.	N.D.	N.D.	N.D.	N.D.	N.D.	N.D.	N.D.	N.A.	N.A.	N.A.	N.A.	N.A.	N.A.	N.A.	N.A.	N.A.	N.A.	N.A.	N.A.	N.A.	N.A.	N.A.	N.A.		N.A.	N.A.		N.A.	N.A.		N.A.	N.A.
A_0110	UDP	6031	HMDB0000295	511.079	446.989	445.067	433.971	441.194	342.4	368.095	344.346	328.31	673.686	869.728	813.972	925.434	680.116	802.939	855.696	921.76	841.132	599.645	841.875	1065.61	467.712	37.5696	405.855	55.0722	346.917	20.0166	785.795	101.013	802.83	122.659	872.863	42.9677	835.712	233.046	0.867747	0.19266		0.741732	0.015509	*	1.68008	0.021423	*	1.7165	0.0328
A_0094	UMP	6030	HMDB0000288	217.69	194.044	186.754	227.035	233.378	209.714	191.387	157.883	159.995	112.37	141.301	134.621	182.985	170.124	186.468	156.663	169.359	143.028	117.363	145.828	194.429	199.496	16.1724	223.376	12.2493	169.755	18.7637	129.431	15.1477	179.859	8.60834	156.35	13.1682	152.54	38.9687	1.1197	0.11624		0.850921	0.1076		0.64879	0.0054776	**	0.901568	0.15891
C_0024	Uracil	1174	HMDB0000300	134.386	132.672	110.436	42.1804	61.9767	58.5279	54.1983	23.2449	31.4504	53.7638	100.574	67.5415	116.514	96.7041	103.839	157.495	115.091	88.9147	100.976	101.57	112.153	125.832	13.3602	54.2283	10.5754	36.2978	16.036	73.9598	24.0561	105.686	10.0331	120.5	34.6088	104.9	6.28853	0.430959	0.0023033	**	0.288464	0.0019857	**	0.587768	0.044247	*	0.839899	0.11041
C_0126	Uridine	6029	HMDB0000296	20.7673	24.3781	10.5372	22.5921	21.257	24.5597	17.4263	15.2987	15.9355	13.2823	16.3389	11.6405	24.1296	19.9415	30.8444	27.539	28.4661	26.618	19.3542	32.981	30.8642	18.5609	7.17941	22.8029	1.6614	16.2202	1.09203	13.7539	2.38444	24.9718	5.50005	27.541	0.924059	27.7331	7.3331	1.22855	0.41499		0.873889	0.63062		0.741014	0.36784		1.3454	0.29104
A_0124	UTP	6133	HMDB0000285	748.245	485.951	644.769	733.241	709.64	767.763	590.21	629.723	626.602	2833.44	2899.48	3417.73	2439.08	2472.62	2635.9	2076.03	2278.38	1688	1787.29	2595.06	2767.61	626.322	132.116	736.881	29.232	615.512	21.9676	3050.22	319.985	2515.87	105.295	2014.14	300.016	2383.32	523.338	1.17652	0.28221		0.98274	0.90103		4.87005	0.0020977	**	4.01689	6.0062e-05
C_0028	Val	1182	HMDB0000883	4949.39	4972.65	4600.54	4359.46	4483.91	3993.63	3537.88	3235.22	3174.85	2887.91	2536.1	3077.54	1821.32	1397.58	1798.07	3411.71	2981.1	2549.47	1898.38	2335.23	2568.68	4840.86	208.45	4279	254.852	3315.98	194.525	2833.85	274.737	1672.32	238.218	2980.76	431.12	2267.43	340.252	0.883933	0.043784	*	0.684998	0.00077233	***	0.585403	0.00077051	***	0.34546	7.3507e-05
C_0010	β-Ala	239	HMDB0000056	125.58	128.132	138.848	65.0727	70.2776	63.7615	97.7324	83.5685	87.1325	22.8396	25.9801	22.3035	49.0469	50.5505	52.4171	57.0459	52.0551	46.7272	47.1662	44.1565	41.7067	130.854	7.04014	66.3706	3.44647	89.4778	7.36744	23.7078	1.9861	50.6715	1.68833	51.9427	5.16028	44.3431	2.73451	0.507213	0.00088373	***	0.683801	0.0021709	**	0.181178	0.00069521	***	0.387238	0.0016084
The ID consists of the initial letter and serial number of the measurement mode. C and A indicates the cation and anion mode, respectively.
N.D.: Not detected because of below the detection limit.
N.A.: Not Available because calculation was not possible due to lack of data.
¶ Ratio of means between two groups. The value of wild type is used as the denominator.
|| p-values of Welch's t-test and their ranges (*<0.05, **<0.01, ***<0.001)
Relative area of 13C was used because peak of Ala, Asp, Betaine, Choline, Gln, Glu, Ile, Leu, N-Acetyllysine, Pro, Val were saturated.
[truncated: 7 more columns]

## Sheet: Run2_Relative area
ID	HMT DB †				m/z	MT/RT	Relative Area															Comparative Analysis
	Compound name	Pathway Label	PubChem CID	HMDB ID			JMUB217			rpoB2 (JMUB217-22 RpoBQ645H)			rpoB2-repair (JMUB217-22 RpoBQ645H)			JMUB217		rpoB2 (JMUB217-22 RpoBQ645H)		rpoB2-repair (JMUB217-22 RpoBQ645H)		rpoB2 vs JMUB217			rpoB2-repair vs JMUB217			rpoB2-repair vs rpoB2
							1-1	1-2	1-3	2-1	2-2	2-3	3-1	3-2	3-3	Mean	S.D.	Mean	S.D.	Mean	S.D.	Ratio ¶	p-value ||		Ratio ¶	p-value ||		Ratio ¶	p-value ||
C_0065	1-Methyl-4-imidazoleacetic acid	1-Methyl-4-imidazoleacetic acid	75810	HMDB0002820	141.065	6.57631	0.0012242	0.00133723	0.0010027	0.000151477	0.000121455	N.D.	0.000126199	N.D.	0.000151797	0.00118805	0.000170171	0.000136466	2.12289e-05	0.000138998	1.81005e-05	0.114866	0.0075322	**	0.116997	0.0078459	**	1.01855	0.90987
C_0117	11-Aminoundecanoic acid	11-Aminoundecanoic acid	17083		202.18	7.56609	0.00144018	0.000677317	0.00138714	0.000647143	0.000742559	0.000351456	0.0012989	0.000820361	0.000970068	0.00116821	0.000425956	0.000580386	0.000203919	0.00102977	0.000244791	0.496814	0.12407		0.881495	0.65708		1.77429	0.073041
C_0141	2'-Deoxyadenosine 5'-Deoxyadenosine	Deoxyadenosine 5'-Deoxyadenosine	13730 439182	HMDB0000101 HMDB0001983	252.108	7.59045	N.D.	0.000116281	0.000118684	N.D.	0.000115102	0.000116024	0.000206384	N.D.	0.000125365	0.000117483	1.69909e-06	0.000115563	6.52032e-07	0.000165874	5.72889e-05	0.983662	0.33441		1.41191	0.44357		1.43536	0.43154
C_0128	2'-Deoxycytidine	Deoxycytidine	13711	HMDB0000014	228.097	7.41211	N.D.	N.D.	N.D.	N.D.	N.D.	N.D.	0.000263333	N.D.	0.000222032	N.A.	N.A.	N.A.	N.A.	0.000242682	2.92041e-05	N.A.	N.A.		1<	N.A.		1<	N.A.
C_0129	2'-Deoxyuridine	Deoxyuridine	13712	HMDB0000012	229.08	16.6816	0.000698952	0.000833914	0.000551625	0.000627611	0.000769092	0.00054934	0.000834647	0.00104311	0.000490132	0.00069483	0.00014119	0.000648681	0.000111381	0.000789297	0.000279266	0.933582	0.68086		1.13596	0.63768		1.21677	0.48492
A_0072	2,3-Diphosphoglyceric acid	Diphosphoglyceric acid	186004	HMDB0001294	264.952	14.0847	N.D.	N.D.	N.D.	0.00100999	0.00158142	0.0015202	0.000969376	N.D.	0.00114577	N.A.	N.A.	0.00137054	0.000313739	0.00105757	0.000124731	1<	N.A.		1<	N.A.		0.771648	0.22613
C_0112	2,6-Diaminopimelic acid	2,6-Diaminopimelic acid	439283	HMDB0001370	191.102	7.04515	0.00060291	0.000752008	0.000620627	N.D.	N.D.	N.D.	0.000344884	0.000406355	0.000279428	0.000658515	8.14508e-05	N.A.	N.A.	0.000343556	6.34741e-05	<1	N.A.		0.521713	0.0072276	**	1<	N.A.
C_0010	2-Amino-2-methyl-1-propanol	2-Amino-2-methyl-1-propanol	11807	HMDB0244974	90.0919	6.13348	N.D.	N.D.	N.D.	N.D.	N.D.	N.D.	0.000669266	N.D.	N.D.	N.A.	N.A.	N.A.	N.A.	0.000669266	N.A.	N.A.	N.A.		1<	N.A.		1<	N.A.
C_0017	2-Aminoisobutyric acid 2-Aminobutyric acid	2-Aminoisobutyric acid 2-Aminobutyric acid	6119 6657	HMDB0001906 HMDB0000452	104.07	7.57425	0.0795717	0.085984	0.0955833	0.0147806	0.0237675	0.0258836	0.0970117	0.101583	0.121195	0.0870463	0.0080585	0.0214772	0.00589519	0.106596	0.0128477	0.246733	0.00054521	***	1.22459	0.10208		4.96324	0.0025046	**
A_0017	2-Hydroxy-4-methylvaleric acid 2-Hydroxy-3-methylvaleric acid	2-Hydroxy-4-methylvaleric acid 2-Hydroxy-3-methylvaleric acid	439960 164623	HMDB0000624 HMDB0000317	131.071	7.66877	0.00112901	0.0011798	0.000982625	0.000335516	0.00037611	0.000360505	0.00073741	0.000550359	0.000764228	0.00109714	0.000102376	0.000357377	2.04773e-05	0.000683999	0.00011651	0.325734	0.0048994	**	0.623436	0.010321	*	1.91394	0.036457	*
A_0025	2-Hydroxyglutaric acid Citramalic acid	2-Hydroxyglutaric acid Citramalic acid	43 1081	HMDB0000606,HMDB0000694 HMDB0000426	147.03	13.1653	0.0050221	0.00514833	0.0046743	0.00226473	0.00318594	0.00286341	0.00249914	0.0021331	0.00299655	0.00494824	0.000245493	0.00277136	0.000467452	0.00254293	0.000433387	0.56007	0.0054985	**	0.513905	0.0029274	**	0.917574	0.5686
C_0032	2-Methylserine	2-Methylserine	439656		120.067	8.14888	0.000457697	N.D.	0.000266152	N.D.	N.D.	N.D.	N.D.	N.D.	N.D.	0.000361924	0.000135442	N.A.	N.A.	N.A.	N.A.	<1	N.A.		<1	N.A.		N.A.	N.A.
C_0074	2-Methylthiazolidine-4-carboxylic acid	2-Methylthiazolidine-4-carboxylic acid	160736	HMDB0246657	148.043	11.0061	0.00174164	0.00154603	0.00203892	0.000780391	0.000229457	0.00127965	0.00125197	0.000677259	0.000577736	0.00177553	0.000248187	0.000763166	0.000525309	0.000835655	0.000363957	0.429824	0.060688		0.470651	0.026039	*	1.09498	0.85494
A_0024	2-Oxoglutaric acid	2-Oxoglutaric acid	51	HMDB0000208	145.015	15.4236	N.D.	N.D.	N.D.	N.D.	N.D.	N.D.	N.D.	N.D.	0.00165374	N.A.	N.A.	N.A.	N.A.	0.00165374	N.A.	N.A.	N.A.		1<	N.A.		1<	N.A.
A_0050	2-Phosphoglyceric acid	2-PG	439278	HMDB0003391	184.986	14.3727	0.00593658	0.00542523	0.00582802	0.00408709	0.00301878	0.0033477	0.00544389	0.00516679	0.0050922	0.00572995	0.000269413	0.00348452	0.000547137	0.00523429	0.000185311	0.608125	0.0084986	**	0.913498	0.066128		1.50215	0.021913	*
A_0031	3-Hydroxy-3-methylglutaric acid	3-Hydroxy-3-methylglutaric acid	1662	HMDB0000355	161.046	12.2949	0.00307349	0.00322049	0.00281242	0.00174422	0.00278564	0.00227596	0.00398006	0.00327653	0.00383481	0.00303547	0.000206676	0.00226861	0.000520746	0.00369713	0.000371423	0.747366	0.11118		1.21798	0.070695		1.62969	0.021749	*
A_0020	3-Hydroxypicolinic acid	3-Hydroxypicolinic acid	13401	HMDB0013188	138.019	8.89902	N.D.	N.D.	N.D.	N.D.	N.D.	N.D.	N.D.	N.D.	N.D.	N.A.	N.A.	N.A.	N.A.	N.A.	N.A.	N.A.	N.A.		N.A.	N.A.		N.A.	N.A.
C_0090	3-Methylguanine	3-Methylguanine	76292	HMDB0001566	166.072	6.66273	N.D.	0.000213041	0.000168366	N.D.	N.D.	N.D.	0.000204561	N.D.	N.D.	0.000190703	3.159e-05	N.A.	N.A.	0.000204561	N.A.	<1	N.A.		1.07267	N.A.		1<	N.A.
A_0049	3-Phosphoglyceric acid	3-PG	439183	HMDB0000807	184.986	14.6264	0.0439915	0.0462549	0.0439187	0.0355279	0.0315273	0.030214	0.04208	0.0376709	0.0435986	0.0447217	0.0013283	0.0324231	0.00276787	0.0411165	0.00307904	0.724996	0.0070379	**	0.919386	0.1689		1.26813	0.022454	*
A_0023	4-Acetamidobutanoic acid N-Propionylalanine N-Butyrylglycine	4-Acetamidobutanoic acid N-Propionylalanine N-Butyrylglycine	18189 321155 88412	HMDB0003681 HMDB0094698 HMDB0000808	144.067	7.35558	N.D.	N.D.	N.D.	N.D.	N.D.	N.D.	0.000227083	N.D.	N.D.	N.A.	N.A.	N.A.	N.A.	0.000227083	N.A.	N.A.	N.A.		1<	N.A.		1<	N.A.
C_0068	4-Guanidinobutyric acid	4-GBA	500	HMDB0003464	146.092	6.56586	0.000422772	0.000453666	0.000304399	N.D.	N.D.	0.000246256	0.000362652	N.D.	0.000317944	0.000393612	7.87902e-05	0.000246256	N.A.	0.000340298	3.16136e-05	0.62563	N.A.		0.864551	0.3761		1.38189	N.A.
C_0041	4-Oxopyrrolidine-2-carboxylic acid	4-Oxopyrrolidine-2-carboxylic acid	107541		130.05	8.5461	0.0399368	0.0401875	0.0376059	0.0216452	0.0266959	0.0236355	0.0382206	0.0326092	0.0311037	0.0392434	0.00142363	0.0239922	0.00254415	0.0339779	0.00375065	0.611369	0.002361	**	0.865824	0.12252		1.41621	0.023812	*
C_0159	5'-Deoxy-5'-methylthioadenosine	MTA	439176	HMDB0001173	298.096	7.91108	0.000902067	0.000813968	0.000785444	0.000609382	0.000504133	0.000597373	0.000605483	0.000506257	0.000515054	0.000833826	6.07944e-05	0.000570296	5.76128e-05	0.000542265	5.49255e-05	0.68395	0.0055536	**	0.650333	0.0036366	**	0.950848	0.57492
C_0040	5-Amino-3,4-dihydro-2H-pyrrole-2-carboxylic acid	5-Amino-3,4-dihydro-2H-pyrrole-2-carboxylic acid	13894665		129.065	6.91388	0.000501352	0.000470217	0.000518504	0.000386723	0.000490305	0.000441434	0.000362652	0.000354155	0.000287735	0.000496691	2.44783e-05	0.000439487	5.18185e-05	0.000334847	4.10209e-05	0.88483	0.18706		0.674156	0.0077655	**	0.761904	0.054786
C_0048	5-Amino-4-oxovaleric acid	5-ALA	137	HMDB0001149	132.065	6.34678	0.000259178	0.000163812	0.000241311	N.D.	0.000130798	N.D.	0.000183604	N.D.	0.00014349	0.000221434	5.06949e-05	0.000130798	N.A.	0.000163547	2.83649e-05	0.590687	N.A.		0.738583	0.20137		1.25038	N.A.
A_0082	5-Aminoimidazole-4-carboxamide ribotide	AICAR	65110	HMDB0001517	337.054	8.08691	N.D.	0.000311026	N.D.	N.D.	N.D.	N.D.	N.D.	N.D.	N.D.	0.000311026	N.A.	N.A.	N.A.	N.A.	N.A.	<1	N.A.		<1	N.A.		N.A.	N.A.
C_0054	5-Aminoindole 4-Aminoindole	5-Aminoindole 4-Aminoindole	78867 583431		133.077	6.15186	N.D.	N.D.	N.D.	N.D.	N.D.	N.D.	N.D.	N.D.	0.000137448	N.A.	N.A.	N.A.	N.A.	0.000137448	N.A.	N.A.	N.A.		1<	N.A.		1<	N.A.
A_0046	5-Hydroxy-2-indolecarboxylic acid	5-Hydroxy-2-indolecarboxylic acid	88958		176.038	7.32098	N.D.	0.000398953	N.D.	N.D.	N.D.	N.D.	0.000601892	0.000449074	0.00054783	0.000398953	N.A.	N.A.	N.A.	0.000532932	7.7491e-05	<1	N.A.		1.33583	N.A.		1<	N.A.
A_0014	5-Oxoproline	5-Oxoproline	7405	HMDB0000267	128.035	8.11972	0.0955835	0.108766	0.114607	0.0167402	0.0211524	0.01725	0.0710355	0.0536045	0.0668227	0.106319	0.00974501	0.0183808	0.00241371	0.0638209	0.00909495	0.172884	0.0026241	**	0.600279	0.0053249	**	3.47215	0.0093149	**
A_0073	6-Phosphogluconic acid	6-PG	91493	HMDB0001316	275.018	11.7243	0.00139167	0.00156956	0.00168484	N.D.	N.D.	N.D.	0.000571371	0.000493005	0.000456714	0.00154869	0.000147697	N.A.	N.A.	0.00050703	5.86006e-05	<1	N.A.		0.327393	0.0026952	**	1<	N.A.
C_0014	Acetoacetamide	Acetoacetamide	80077		102.055	16.6379	N.D.	N.D.	N.D.	0.000584642	N.D.	N.D.	0.000399555	N.D.	N.D.	N.A.	N.A.	0.000584642	N.A.	0.000399555	N.A.	1<	N.A.		1<	N.A.		0.683418	N.A.
A_0097	Acetyl CoA_divalent	Acetyl-CoA	444493		403.555	8.71294	0.0118594	0.0129371	0.0133777	0.00761459	0.0129241	0.0161521	0.0171826	0.00755981	0.01687	0.0127247	0.000781112	0.0122303	0.00431086	0.0138708	0.00546771	0.961142	0.86208		1.09007	0.7525		1.13414	0.70518
C_0069	Acetylcholine	Acetylcholine	187	HMDB0000895	146.117	6.04337	N.D.	N.D.	N.D.	N.D.	N.D.	N.D.	N.D.	N.D.	0.000164258	N.A.	N.A.	N.A.	N.A.	0.000164258	N.A.	N.A.	N.A.		1<	N.A.		1<	N.A.
A_0021	Acetylphosphate	Acetylphosphate	186	HMDB0001494	138.98	12.2206	N.D.	N.D.	N.D.	0.00285993	0.00622891	0.00495369	N.D.	N.D.	0.00152048	N.A.	N.A.	0.00468084	0.00170099	0.00152048	N.A.	1<	N.A.		1<	N.A.		0.324831	N.A.
C_0059	Adenine	Adenine	190	HMDB0000034	136.061	6.06046	0.00893152	0.0086795	0.00814662	0.00708168	0.0119056	0.0112699	0.00203331	0.00205113	0.00121513	0.00858588	0.000400737	0.0100857	0.00262093	0.00176652	0.000477601	1.17469	0.42653		0.205748	5.6964e-05	***	0.175151	0.028225	*
C_0147	Adenosine	Adenosine	60961	HMDB0000050	268.104	7.75009	0.0019544	0.00242832	0.00166946	0.00110461	0.00219927	0.00228768	0.0025085	0.000425706	0.00105427	0.0020174	0.000383333	0.00186385	0.000659006	0.00132949	0.00106832	0.923891	0.74883		0.659014	0.38436		0.713303	0.50946
A_0103	ADP	ADP	6022	HMDB0001341	426.023	9.14328	0.0295578	0.0297679	0.0242401	0.00559001	0.0054349	0.00657162	0.0297442	0.0168085	0.0181991	0.0278552	0.00313261	0.00586551	0.000616405	0.021584	0.00710113	0.210571	0.0052532	**	0.774861	0.26382		3.67981	0.060762
C_0008	Ala	Ala	602	HMDB0000161,HMDB0001310	90.0548	7.13129	0.578074	0.547754	0.508639	0.206252	0.278116	0.292371	0.284671	0.299199	0.297638	0.544822	0.0348102	0.258913	0.046159	0.293836	0.00797528	0.475224	0.0014018	**	0.539325	0.0045594	**	1.13488	0.31948
C_0084	Ala-Ala	Ala-Ala	5460362	HMDB0003459	161.092	7.27746	0.122784	0.115497	0.10036	0.132158	0.201181	0.201763	0.142392	0.101429	0.130546	0.11288	0.0114386	0.178367	0.0400196	0.124789	0.0210794	1.58015	0.095552		1.1055	0.45143		0.699618	0.13164
C_0118	Ala-Hyp	Ala-Hyp	25227058	HMDB0028688	203.102	7.68398	0.000384171	0.000297069	N.D.	N.D.	N.D.	N.D.	0.000244654	N.D.	N.D.	0.00034062	6.15906e-05	N.A.	N.A.	0.000244654	N.A.	<1	N.A.		0.71826	N.A.		1<	N.A.
C_0098	Alliin	Alliin	87310	HMDB0301759	178.053	11.6951	0.00136712	0.00104568	0.00109773	N.D.	0.000456672	0.000702235	0.00145881	0.00101701	0.00178721	0.00117018	0.000172529	0.000579453	0.000173639	0.00142101	0.000386485	0.495185	0.053447		1.21436	0.3859		2.45233	0.048651	*
C_0029	allo-Threonine	allo-Threonine	99289	HMDB0004041	120.065	8.41555	0.00287807	0.00264221	0.00209136	0.000986122	0.000935766	0.000942063	0.00161098	0.00163577	0.00100292	0.00253721	0.000403725	0.000954651	2.74367e-05	0.00141656	0.000358434	0.376259	0.020609	*	0.558312	0.023398	*	1.48385	0.15452
A_0085	AMP	AMP	6083	HMDB0000045	346.056	7.9768	0.00719348	0.00730976	0.00516383	0.000981268	0.00130539	0.00140836	0.00590172	0.00351327	0.0028724	0.00655569	0.00120679	0.00123167	0.000222884	0.0040958	0.00159646	0.187878	0.014313	*	0.62477	0.10544		3.3254	0.087094
C_0061	Anthranilic acid	Anthranilic acid	227	HMDB0001123	138.052	8.47415	0.000613479	0.000440935	0.000437278	0.000307295	0.000370719	0.000410313	0.000202739	0.000400955	0.000245821	0.000497231	0.000100691	0.000362776	5.19664e-05	0.000283172	0.000104253	0.729593	0.13225		0.569498	0.062841		0.78057	0.32347
C_0096	Arg	Arg	6322	HMDB0000517,HMDB0003416	175.119	5.66488	0.0829612	0.0727509	0.0595924	0.0122727	0.0140484	0.0151887	0.0480783	0.0382734	0.0396776	0.0717682	0.0117153	0.0138366	0.00146949	0.0420098	0.00530216	0.192796	0.012344	*	0.585354	0.031934	*	3.03613	0.0078793	**
C_0160	Arg-Glu	Arg-Glu			304.162	5.95027	0.000194383	0.000176544	0.000155354	N.D.	N.D.	N.D.	0.000142601	N.D.	0.000185782	0.000175427	1.95386e-05	N.A.	N.A.	0.000164191	3.05337e-05	<1	N.A.		0.935952	0.7007		1<	N.A.
C_0157	Argininosuccinic acid	Argininosuccinic acid	16950	HMDB0000052	291.13	7.43253	0.00138182	0.00152269	0.00171165	0.000261288	0.000254495	0.000184015	0.000423702	0.000315904	0.000423673	0.00153872	0.0001655	0.000233266	4.27875e-05	0.00038776	6.22287e-05	0.151597	0.0034195	**	0.252001	0.0030253	**	1.66231	0.029203	*
C_0052	Asn	Asn	236	HMDB0000168,HMDB0033780	133.061	8.26644	0.0427919	0.0408109	0.02421	0.00574269	0.00523341	0.00455607	0.014261	0.0151638	0.0125988	0.0359376	0.0102046	0.00517739	0.000595289	0.0140079	0.00130112	0.144066	0.034398	*	0.389784	0.062995		2.70559	0.002356	**
C_0057	Asp	Asp	424	HMDB0000191,HMDB0006483	134.045	9.07275	1.54553	1.4844	1.30033	1.05892	1.48369	1.30099	1.35768	1.09582	1.1435	1.44342	0.127635	1.2812	0.213079	1.199	0.13947	0.887614	0.33401		0.830665	0.08922		0.935841	0.6104
A_0113	ATP	ATP	5957	HMDB0000538	505.989	9.80777	0.166455	0.175748	0.169969	0.131226	0.190396	0.179147	0.122535	0.0959419	0.144999	0.170724	0.00469209	0.166923	0.0314224	0.121159	0.0245577	0.977736	0.85429		0.709675	0.068181		0.725835	0.12189
C_0028	Betaine	Glycine betaine	247	HMDB0000043	118.087	8.82056	3.2028	3.01655	2.72306	2.9097	2.76902	2.64801	2.39766	1.85529	1.77508	2.9808	0.24186	2.77558	0.130964	2.00934	0.338671	0.931151	0.28465		0.674094	0.018979	*	0.723936	0.04514	*
C_0033	Betaine aldehyde_+H2O	Betaine aldehyde	249		120.102	5.92539	0.00147557	0.00142805	0.00140055	0.00026693	0.000508243	0.000279067	0.00148842	0.00102601	0.00118228	0.00143472	3.79498e-05	0.000351414	0.000135954	0.00123224	0.000235218	0.244935	0.0031184	**	0.858869	0.27301		3.50652	0.0093529	**
A_0004	Butyric acid Isobutyric acid	Butyric acid Isobutyric acid	264 6590	HMDB0000039 HMDB0001873	87.0452	8.43031	0.000980492	0.00141077	0.00110857	N.D.	N.D.	N.D.	0.000860718	N.D.	N.D.	0.00116661	0.000220933	N.A.	N.A.	0.000860718	N.A.	<1	N.A.		0.737794	N.A.		1<	N.A.
C_0122	Carboxymethyllysine	Carboxymethyllysine	123800		205.118	7.27837	0.000812917	0.000597108	0.000908071	N.D.	N.D.	N.D.	0.000474728	N.D.	0.000673648	0.000772699	0.000159335	N.A.	N.A.	0.000574188	0.000140658	<1	N.A.		0.743094	0.25536		1<	N.A.
C_0086	Carnitine	Carnitine	85	HMDB0000062	162.112	6.73208	0.00203942	0.0021877	0.00198135	0.002543	0.00213238	0.00226501	0.00203377	0.00157547	0.00149305	0.00206949	0.000106409	0.00231346	0.000209553	0.00170076	0.00029132	1.11789	0.17103		0.821828	0.14857		0.735159	0.046995	*
A_0095	CDP	CDP	6132	HMDB0001546	402.011	9.587	0.00147418	0.00159581	0.00128918	0.00344938	0.00390077	0.00441836	0.00331468	0.00191466	0.00203187	0.00145305	0.000154405	0.00392283	0.000484868	0.0024204	0.000776681	2.69972	0.0077715	**	1.66574	0.15922		0.617004	0.057497
C_0019	Choline	Choline	305	HMDB0000097	104.107	5.47189	0.280301	0.305111	0.310885	0.0752552	0.115723	0.0898543	0.170113	0.14653	0.162793	0.298766	0.0162491	0.0936107	0.0204935	0.159812	0.0120709	0.313325	0.00023122	***	0.534906	0.00044642	***	1.7072	0.014231	*
C_0047	cis-4-Hydroxyproline	cis-Hydroxyproline	440014	HMDB0006055	132.065	8.62731	0.000846463	0.000910728	0.000728665	N.D.	N.D.	0.000161013	N.D.	0.000214653	N.D.	0.000828619	9.23338e-05	0.000161013	N.A.	0.000214653	N.A.	0.194315	N.A.		0.259049	N.A.		1.33314	N.A.
A_0054	Citric acid	Citric acid	311	HMDB0000094	191.02	17.5368	0.0111581	0.0109935	0.010109	0.00375272	0.00487734	0.00483967	0.00494577	0.0040978	0.00467079	0.0107535	0.000564191	0.00448991	0.000638703	0.00457145	0.000432628	0.417528	0.00023981	***	0.425111	0.00017231	***	1.01816	0.86479
C_0097	Citrulline	Citrulline	9750	HMDB0000904	176.103	8.63957	0.0709949	0.075534	0.0822496	0.00853091	0.00804968	0.00873836	0.0227951	0.0165683	0.0217089	0.0762595	0.00566235	0.00843965	0.000353294	0.0203575	0.00332614	0.11067	0.00224	**	0.26695	0.00044771	***	2.41212	0.023933	*
A_0079	CMP	CMP	6131	HMDB0000095	322.045	8.20266	0.000603697	0.000623364	0.000370712	0.000392967	0.000946874	0.00058745	0.00106583	0.00051375	0.000539857	0.000532591	0.000140536	0.00064243	0.000281017	0.000706478	0.000311478	1.20624	0.58837		1.32649	0.4476		1.0997	0.80464
A_0090	CoA_divalent	CoA	87642		382.55	8.97021	N.D.	0.000633863	0.000742612	0.000364241	0.000895186	0.000792677	0.000471259	N.D.	N.D.	0.000688237	7.68978e-05	0.000684035	0.000281652	0.000471259	N.A.	0.993894	0.98233		0.684733	N.A.		0.68894	N.A.
C_0049	Creatine	Creatine	586	HMDB0000064	132.077	6.98487	N.D.	N.D.	N.D.	N.D.	N.D.	N.D.	N.D.	N.D.	8.04299e-05	N.A.	N.A.	N.A.	N.A.	8.04299e-05	N.A.	N.A.	N.A.		1<	N.A.		1<	N.A.
C_0067	Crotonic acid betaine	Crotonic acid betaine	5280649	HMDB0250545	144.102	6.55072	0.000180597	0.000182909	0.000231059	0.000167103	N.D.	N.D.	N.D.	N.D.	0.000132917	0.000198189	2.84903e-05	0.000167103	N.A.	0.000132917	N.A.	0.843149	N.A.		0.670659	N.A.		0.795422	N.A.
A_0109	CTP	CTP	6176	HMDB0000082	481.977	10.2227	0.0058637	0.00586881	0.00503907	0.0799423	0.110431	0.10168	0.00900641	0.00779899	0.00955114	0.00559052	0.00047758	0.0973511	0.0156986	0.00878552	0.000896718	17.4136	0.0095651	**	1.5715	0.011639	*	0.0902456	0.010125	*
C_0012	Cyclohexylamine	Cyclohexylamine	7965		100.111	6.0766	0.000219658	N.D.	8.162e-05	N.D.	N.D.	N.D.	0.000236908	N.D.	0.000175586	0.000150639	9.76073e-05	N.A.	N.A.	0.000206247	4.33612e-05	<1	N.A.		1.36915	0.56622		1<	N.A.
C_0126	Cystathionine	Cystathionine	834	HMDB0000099	223.075	7.80499	0.276861	0.259845	0.227721	0.0825582	0.102364	0.0939537	0.229045	0.177353	0.18005	0.254809	0.0249539	0.0929586	0.00994028	0.195483	0.0290973	0.364817	0.0033233	**	0.767174	0.056544		2.1029	0.017417	*
C_0133	Cystine	Cystine	595	HMDB0000192	241.031	8.63622	0.000183354	N.D.	0.000185715	N.D.	0.000138272	0.000123128	N.D.	9.13512e-05	N.D.	0.000184535	1.66921e-06	0.0001307	1.07086e-05	9.13512e-05	N.A.	0.708268	0.082666		0.495035	N.A.		0.698938	N.A.
C_0135	Cytidine	Cytidine	6175	HMDB0000089	244.092	7.59849	0.000113046	0.000102701	9.34489e-05	8.55044e-05	0.000175643	0.000196193	0.000656965	N.D.	0.000602658	0.000103065	9.80337e-06	0.000152447	5.88772e-05	0.000629812	3.8401e-05	1.47913	0.28209		6.11081	0.026371	*	4.13136	0.0017272	**
C_0023	Cytosine	Cytosine	597	HMDB0000630	112.05	5.78865	N.D.	N.D.	N.D.	N.D.	0.000128556	N.D.	N.D.	N.D.	N.D.	N.A.	N.A.	0.000128556	N.A.	N.A.	N.A.	1<	N.A.		N.A.	N.A.		<1	N.A.
A_0098	dADP	dADP	188966	HMDB0001508	410.027	9.22113	0.000599571	0.000576119	0.000421804	N.D.	N.D.	N.D.	0.00086316	N.D.	0.000460131	0.000532498	9.65786e-05	N.A.	N.A.	0.000661646	0.000284984	<1	N.A.		1.24253	0.63611		1<	N.A.
A_0111	dATP	dATP	15993	HMDB0001532	489.993	9.77518	0.00219339	0.00233729	0.00216368	0.00189589	0.00233144	0.00213263	0.00232699	0.00182314	0.00248061	0.00223145	9.28535e-05	0.00211999	0.00021805	0.00221025	0.00034393	0.95005	0.48089		0.990499	0.92623		1.04258	0.72392
A_0091	dCDP	dCDP	150855	HMDB0001245	386.016	9.68766	0.000562442	0.000569558	N.D.	0.000419394	N.D.	N.D.	0.00104507	N.D.	0.000561497	0.000566	5.03162e-06	0.000419394	N.A.	0.000803284	0.000341938	0.74098	N.A.		1.41923	0.50596		1.91534	N.A.
A_0107	dCTP	dCTP	65091	HMDB0000998	465.983	10.2805	0.00235978	0.00261813	0.00227655	0.00719635	0.00730116	0.00592662	0.00288982	0.00236252	0.00287354	0.00241815	0.000178112	0.00680804	0.000765132	0.00270863	0.000299849	2.81539	0.0074335	**	1.12012	0.23799		0.397857	0.0055317	**
A_0039	Decanoic acid	Decanoic acid	2969	HMDB0000511	171.139	6.93342	0.000709584	N.D.	N.D.	N.D.	0.000564165	0.000444116	N.D.	0.000518631	0.000423685	0.000709584	N.A.	0.000504141	8.48875e-05	0.000471158	6.71369e-05	0.710473	N.A.		0.663992	N.A.		0.934577	0.71044
A_0061	Deoxyxylulose 5-phosphate	Deoxyxylulose 5-phosphate	443201	HMDB0001213	213.017	9.2897	N.D.	0.000538061	0.000503788	0.00561874	0.00829642	0.00721987	0.00388849	0.00333632	0.00532112	0.000520925	2.42347e-05	0.00704501	0.00134738	0.00418198	0.00102443	13.524	0.013887	*	8.02799	0.025039	*	0.593609	0.046617	*
A_0112	dGTP	dGTP	65103	HMDB0001440	505.988	9.57886	0.000620199	0.000782158	0.000537057	0.000705502	0.00066974	0.000660202	0.00112199	0.000840793	0.00107858	0.000646471	0.000124644	0.000678481	2.38815e-05	0.00101378	0.00015138	1.04952	0.70226		1.56818	0.033237	*	1.4942	0.058462
C_0021	Diethanolamine	Diethanolamine	8113	HMDB0004437	106.086	6.06788	0.00719448	0.00648416	0.00689196	0.0049675	0.00453047	0.00341375	0.00645849	0.00617588	0.00692075	0.00685686	0.000356455	0.00430391	0.000801269	0.00651837	0.000376029	0.627679	0.018304	*	0.950635	0.32124		1.51452	0.025328	*
A_0036	Dihydroxyacetone phosphate	DHAP	668	HMDB0001473	168.991	10.4672	0.00102037	0.00143439	0.000976684	0.000835342	0.00495652	0.00313487	0.00104873	0.000900588	0.00211045	0.00114382	0.000252593	0.00297558	0.0020652	0.00135326	0.000659921	2.60145	0.26329		1.18311	0.64844		0.454788	0.30537
C_0009	Dimethylaminoethanol	Dimethylaminoethanol	7902	HMDB0032231	90.0911	5.52073	N.D.	0.000734609	N.D.	N.D.	0.000642031	N.D.	N.D.	N.D.	0.000745015	0.000734609	N.A.	0.000642031	N.A.	0.000745015	N.A.	0.873977	N.A.		1.01417	N.A.		1.1604	N.A.
A_0094	dTDP	dTDP	164628	HMDB0001274	401.016	9.46363	0.001074	0.00113518	0.000961238	N.D.	N.D.	0.000375707	0.00175196	0.000998212	0.000943041	0.00105681	8.82362e-05	0.000375707	N.A.	0.00123107	0.000451945	0.355512	N.A.		1.1649	0.57528		3.27668	N.A.
A_0078	dTMP	dTMP	9700	HMDB0001227	321.05	8.1687	N.D.	N.D.	N.D.	N.D.	N.D.	N.D.	0.000378472	N.D.	N.D.	N.A.	N.A.	N.A.	N.A.	0.000378472	N.A.	N.A.	N.A.		1<	N.A.		1<	N.A.
A_0108	dTTP	dTTP	64968	HMDB0001342	480.982	10.0567	0.00469343	0.00540555	0.00541216	0.00472479	0.0066941	0.00673884	0.00620328	0.0052937	0.00674935	0.00517038	0.000413062	0.00605258	0.00115011	0.00608211	0.000735352	1.17063	0.31515		1.17634	0.15355		1.00488	0.9722
A_0075	dUMP	dUMP	65063	HMDB0001409	307.034	8.46032	N.D.	N.D.	N.D.	0.00125129	0.00182776	0.00165485	N.D.	N.D.	N.D.	N.A.	N.A.	0.00157797	0.000295827	N.A.	N.A.	1<	N.A.		N.A.	N.A.		<1	N.A.
C_0002	Ethanolamine	Ethanolamine	700	HMDB0000149	62.0601	5.07626	0.00247276	0.00249877	0.00350532	0.00162068	0.00575847	0.00118358	0.0026716	0.00191162	0.00242121	0.00282562	0.000588785	0.00285424	0.00252461	0.00233481	0.000387283	1.01013	0.98632		0.826301	0.30372		0.818013	0.75696
A_0093	FAD_divalent	FAD	643975		391.57	6.84768	0.00142329	0.00156431	0.00143532	0.000919221	0.00130979	0.00117816	0.00177516	0.00120078	0.00139976	0.00147431	7.81781e-05	0.00113572	0.000198711	0.00145857	0.000291667	0.770341	0.083037		0.98932	0.93534		1.28426	0.19765
A_0089	Farnesyl pyrophosphate	Farnesyl pyrophosphate	445713	HMDB0000961	381.123	8.46317	N.D.	N.D.	N.D.	N.D.	0.000549869	0.000640657	N.D.	N.D.	N.D.	N.A.	N.A.	0.000595263	6.41967e-05	N.A.	N.A.	1<	N.A.		N.A.	N.A.		<1	N.A.
A_0042	Formiminoglutamic acid	Formiminoglutamic acid	439233	HMDB0000854	173.057	7.07383	N.D.	0.000476381	0.000993318	N.D.	N.D.	N.D.	N.D.	N.D.	N.D.	0.00073485	0.00036553	N.A.	N.A.	N.A.	N.A.	<1	N.A.		<1	N.A.		N.A.	N.A.
A_0083	Fructose 1,6-diphosphate	FBP	172313	HMDB0001058	338.989	11.7464	0.000908983	0.00107612	0.000806774	0.0145582	0.036795	0.0325182	0.0023331	0.00192443	0.010263	0.000930627	0.000135972	0.0279571	0.0117992	0.00484017	0.00470074	30.0412	0.058038		5.20098	0.28636		0.173128	0.061489
C_0018	GABA	GABA	119	HMDB0000112	104.07	6.1066	0.00427092	0.00415132	0.00364411	N.D.	N.D.	0.000514837	0.00301603	0.00242508	0.00226979	0.00402212	0.000332777	0.000514837	N.A.	0.0025703	0.000393745	0.128001	N.A.		0.639041	0.008761	**	4.99245	N.A.
C_0102	Galactosamine Mannosamine	Galactosamine Mannosamine	24154 440049		180.085	7.18931	N.D.	0.000117554	N.D.	N.D.	N.D.	N.D.	N.D.	N.D.	N.D.	0.000117554	N.A.	N.A.	N.A.	N.A.	N.A.	<1	N.A.		<1	N.A.		N.A.	N.A.
A_0105	GDP	GDP	8977	HMDB0001201	442.018	8.96626	0.00776142	0.00784782	0.00670846	0.00324485	0.0025195	0.00264624	0.0106509	0.00659333	0.00690994	0.00743924	0.00063434	0.00280353	0.000387413	0.0080514	0.00225682	0.376857	0.0010786	**	1.08229	0.68998		2.87188	0.052753
C_0072	Gln	Gln	738	HMDB0000641,HMDB0003423	147.076	8.42297	0.776131	0.818578	0.793218	1.24975	1.25198	1.09633	1.1262	0.918159	0.949853	0.795976	0.0213573	1.19935	0.0892291	0.99807	0.112088	1.50677	0.012293	*	1.25389	0.084181		0.832173	0.074912
C_0077	Glu	Glu	611	HMDB0000148,HMDB0003339	148.061	8.54684	4.43239	4.33084	4.02776	2.52933	2.96178	2.71171	4.32359	3.43877	3.49056	4.26366	0.210512	2.73427	0.217106	3.75097	0.496573	0.641296	0.00094027	***	0.879754	0.20833		1.37184	0.054082
C_0152	Glu-Glu	Glu-Glu	439500		277.103	8.48603	0.001675	0.00159102	0.00161663	0.000907997	0.00111515	0.00113386	0.0021094	0.00198858	0.00194656	0.00162755	4.30464e-05	0.00105233	0.000125349	0.00201484	8.45384e-05	0.646576	0.0093013	**	1.23796	0.0059988	**	1.91464	0.00075959	***
C_0099	Gluconolactone	1,5-Gluconolactone	7027	HMDB0000150	179.054	17.125	0.000357058	0.000419716	0.000452261	N.D.	N.D.	N.D.	N.D.	N.D.	N.D.	0.000409678	4.83885e-05	N.A.	N.A.	N.A.	N.A.	<1	N.A.		<1	N.A.		N.A.	N.A.
C_0114	Glucosaminic acid	Glucosaminic acid	73563		196.081	9.34794	0.000341894	0.000345024	0.000415197	0.000256947	0.0002388	0.000270611	0.000363563	0.000301054	0.000265079	0.000367372	4.14476e-05	0.000255453	1.59581e-05	0.000309899	4.98344e-05	0.695352	0.030127	*	0.843556	0.20171		1.21314	0.19153
A_0070	Glucose 1-phosphate	Glucose 1-phosphate	65533	HMDB0001586	259.023	8.65859	0.00209437	0.00230054	0.00270311	N.D.	N.D.	N.D.	0.00122576	0.000793201	0.00123233	0.00236601	0.000309603	N.A.	N.A.	0.00108376	0.000251657	<1	N.A.		0.458056	0.0057522	**	1<	N.A.
A_0069	Glucose 6-phosphate	G6P	5958	HMDB0001401	259.023	8.41447	0.00365656	0.00418113	0.00348018	0.000641156	0.000646646	0.000654773	0.00223787	0.00210869	0.00296694	0.00377262	0.000364604	0.000647525	6.85063e-06	0.00243783	0.000462747	0.171638	0.0044952	**	0.64619	0.019027	*	3.76485	0.021532	*
C_0085	Glutamic acid γ-methyl ester	Glutamic acid g-methyl ester	68662	HMDB0061715	162.076	8.51569	0.00836307	0.00809937	0.0078225	0.0182433	0.0176988	0.0162471	0.0156314	0.0114103	0.0120921	0.00809498	0.000270311	0.0173964	0.00103186	0.0130446	0.00226602	2.14904	0.002503	**	1.61144	0.061378		0.749845	0.061796
C_0003	Gly	Gly	750	HMDB0000123	76.0392	6.62002	0.0333521	0.0316705	0.0278363	0.0232073	0.0358607	0.0417935	0.0428827	0.055987	0.0551904	0.030953	0.00282702	0.0336205	0.00949343	0.0513534	0.00734663	1.08618	0.68061		1.65908	0.028225	*	1.52744	0.066572
C_0111	Gly-Asp	Gly-Asp	97363		191.066	7.74929	N.D.	0.000242323	0.000264181	N.D.	0.000186854	N.D.	0.000233264	N.D.	N.D.	0.000253252	1.54555e-05	0.000186854	N.A.	0.000233264	N.A.	0.73782	N.A.		0.921074	N.A.		1.24837	N.A.
C_0053	Gly-Gly	Gly-Gly	11163	HMDB0011733	133.061	6.63662	N.D.	N.D.	0.000192418	N.D.	N.D.	N.D.	N.D.	N.D.	N.D.	0.000192418	N.A.	N.A.	N.A.	N.A.	N.A.	<1	N.A.		<1	N.A.		N.A.	N.A.
C_0011	Glycerol	Glycerol	753	HMDB0000131	93.0544	16.6653	1.18696	1.02665	0.863045	0.745457	0.722781	0.726536	1.09985	1.02212	0.918067	1.02555	0.161959	0.731591	0.0121541	1.01335	0.091209	0.713363	0.087209		0.988098	0.91631		1.38513	0.031314	*
A_0037	Glycerol 2-phosphate	Glycerol 2-phosphate	2526	HMDB0002520	171.006	10.4573	N.D.	0.00067717	0.000663004	0.000573364	0.000929278	0.000833939	0.000472479	N.D.	N.D.	0.000670087	1.00166e-05	0.000778861	0.000184239	0.000472479	N.A.	1.16233	0.4141		0.705102	N.A.		0.606629	N.A.
A_0038	Glycerol 3-phosphate	G3P	439162	HMDB0000126	171.006	10.0693	0.0638351	0.0697052	0.0547181	0.0352751	0.176671	0.205095	0.0044794	0.00424911	0.0146308	0.0627528	0.00755196	0.139014	0.0909573	0.00778644	0.00592851	2.21526	0.28319		0.124081	0.00075998	***	0.0560121	0.12911
C_0143	Glycerophosphocholine	Glycerophosphocholine	439285	HMDB0000086	258.111	16.3366	N.D.	0.000250386	0.000258266	N.D.	N.D.	N.D.	N.D.	N.D.	0.00028547	0.000254326	5.57167e-06	N.A.	N.A.	0.00028547	N.A.	<1	N.A.		1.12245	N.A.		1<	N.A.
A_0087	GMP	GMP	6804	HMDB0001397	362.051	7.86053	0.00132153	0.00138452	0.0011858	0.000528552	0.000775315	0.000743813	0.00235385	0.00142898	0.00149087	0.00129729	0.000101554	0.00068256	0.000134302	0.0017579	0.000517035	0.526144	0.004061	**	1.35506	0.26056		2.57545	0.061032
A_0114	GTP	GTP	6830	HMDB0001273	521.984	9.58404	0.0214457	0.0219634	0.0220051	0.04411	0.048483	0.0453498	0.0277615	0.0214835	0.0321636	0.0218047	0.000311644	0.0459809	0.00225381	0.0271362	0.00536744	2.10876	0.0024744	**	1.24451	0.22718		0.590163	0.015001	*
C_0081	Guanine	Guanine	764	HMDB0000132	152.057	6.60592	0.00091815	0.00091285	0.000893876	0.00167754	0.0032322	0.00344386	0.00194538	0.00129287	0.00114414	0.000908292	1.27626e-05	0.00278453	0.000964511	0.0014608	0.0004262	3.06568	0.077904		1.60829	0.15373		0.524611	0.12603
C_0154	Guanosine	Guanosine	6802	HMDB0000133	284.098	9.85522	0.000512381	0.000558914	0.000372219	0.000390629	0.000832996	0.00107297	0.00101825	0.000366755	0.000721981	0.000481171	9.71819e-05	0.000765532	0.000346137	0.000702329	0.000326192	1.59098	0.28849		1.45962	0.36205		0.917439	0.82929
C_0105	Harman	Harman	5281404		183.091	6.76458	0.000485728	0.000440086	0.000467639	0.000371532	0.000457793	0.000380208	0.000657421	N.D.	N.D.	0.000464484	2.2984e-05	0.000403178	4.74966e-05	0.000657421	N.A.	0.868011	0.1412		1.41538	N.A.		1.6306	N.A.
C_0083	His	His	773	HMDB0000177	156.076	5.81628	0.0399694	0.0337109	0.0276822	0.00350481	0.00420459	0.00459531	0.0240904	0.0140483	0.0154992	0.0337875	0.00614398	0.00410157	0.000552498	0.0178793	0.00542768	0.121393	0.013429	*	0.529169	0.028938	*	4.35913	0.046729	*
C_0155	His-Glu	His-Glu	7010583		285.118	5.99633	N.D.	N.D.	N.D.	N.D.	N.D.	N.D.	N.D.	N.D.	N.D.	N.A.	N.A.	N.A.	N.A.	N.A.	N.A.	N.A.	N.A.		N.A.	N.A.		N.A.	N.A.
A_0106	HMG CoA_divalent	HMG-CoA	445127		454.57	9.54711	N.D.	N.D.	N.D.	0.000372284	0.000511378	0.000539672	N.D.	N.D.	N.D.	N.A.	N.A.	0.000474445	8.95973e-05	N.A.	N.A.	1<	N.A.		N.A.	N.A.		<1	N.A.
C_0110	Homocitrulline	Homocitrulline	65072	HMDB0000679	190.118	8.72427	0.000825324	0.000668405	0.000740494	N.D.	N.D.	N.D.	0.000450126	N.D.	0.000439155	0.000744741	7.8546e-05	N.A.	N.A.	0.000444641	7.75769e-06	<1	N.A.		0.597041	0.020817	*	1<	N.A.
C_0031	Homoserine	Homoserine	12647	HMDB0000719	120.065	7.93038	0.00201644	0.0021215	0.00191787	0.000409293	0.000528797	0.000509086	0.00146974	0.00154487	0.00154592	0.0020186	0.000101829	0.000482392	6.40684e-05	0.00152018	4.36795e-05	0.238973	9.1325e-05	***	0.753084	0.0062416	**	3.15133	5.5269e-05	***
C_0013	Homoserinelactone	Homoserinelactone	73509		102.055	5.65373	0.000738932	0.000818212	0.000813045	0.000540805	0.000463025	0.000455302	0.000554001	0.000358205	0.000423296	0.000790063	4.43562e-05	0.000486377	4.72935e-05	0.000445167	9.97139e-05	0.615618	0.0012775	**	0.563458	0.014832	*	0.915271	0.56597
C_0046	Hydroxyproline	Hydroxyproline	5810	HMDB0000725	132.065	9.38379	0.000321215	0.000186305	0.000231454	N.D.	0.000198065	N.D.	N.D.	N.D.	0.000186537	0.000246324	6.86735e-05	0.000198065	N.A.	0.000186537	N.A.	0.804084	N.A.		0.757282	N.A.		0.941795	N.A.
C_0022	Hypotaurine	Hypotaurine	107812	HMDB0000965	110.028	13.6328	N.D.	N.D.	N.D.	N.D.	N.D.	N.D.	0.000150346	N.D.	N.D.	N.A.	N.A.	N.A.	N.A.	0.000150346	N.A.	N.A.	N.A.		1<	N.A.		1<	N.A.
C_0060	Hypoxanthine	Hypoxanthine	790	HMDB0000157	137.045	8.89218	N.D.	N.D.	N.D.	0.000266496	0.000619609	0.000557458	0.000121643	N.D.	N.D.	N.A.	N.A.	0.000481188	0.000188507	0.000121643	N.A.	1<	N.A.		1<	N.A.		0.252798	N.A.
C_0050	Ile	Ile	791	HMDB0000172	132.101	7.98898	0.743818	0.684182	0.733009	0.155092	0.166056	0.154993	0.578997	0.480862	0.475884	0.720336	0.0317741	0.158714	0.00635898	0.511914	0.0581489	0.220333	0.0007164	***	0.71066	0.01118	*	3.2254	0.0083145	**
C_0038	Imidazole-4-acetic acid	Imidazole-4-acetic acid	96215	HMDB0002024	127.05	6.36142	0.00034603	0.000275425	0.000284684	N.D.	0.000154342	0.000147821	0.000238731	0.000158402	0.000191446	0.000302046	3.8371e-05	0.000151081	4.61068e-06	0.000196193	4.03742e-05	0.500193	0.019095	*	0.649546	0.030284	*	1.29859	0.19058
A_0086	IMP	IMP	8582	HMDB0000175	347.04	8.13926	N.D.	N.D.	N.D.	0.000739973	0.00119431	0.00124439	0.000478584	N.D.	0.000329153	N.A.	N.A.	0.00105956	0.000277902	0.000403869	0.000105663	1<	N.A.		1<	N.A.		0.381166	0.040586	*
C_0148	Inosine	Inosine	6021	HMDB0000195	269.087	14.8987	N.D.	N.D.	N.D.	0.000178387	0.000531787	0.00049285	N.D.	N.D.	N.D.	N.A.	N.A.	0.000401008	0.000193776	N.A.	N.A.	1<	N.A.		N.A.	N.A.		<1	N.A.
C_0035	Isonicotinamide Nicotinamide	Isonicotinamide Nicotinamide	15074 936	HMDB0001406	123.055	5.91202	0.00105555	0.000941283	0.000791753	0.000799054	0.000778435	0.000909252	0.00061824	0.000944112	0.00074275	0.000929529	0.000132291	0.000828914	7.03348e-05	0.000768367	0.00016444	0.891756	0.32771		0.82662	0.2595		0.926957	0.60289
A_0006	Isovaleric acid DL-2-Methylbutyric Acid Valeric acid	Isovaleric acid 2-Methylbutyric acid Valeric acid	10430 8314 7991	HMDB0000718 HMDB0002176 HMDB0000892	101.061	7.96569	0.0088478	0.00856567	0.0072372	0.0012329	0.00172549	0.00159187	0.00640838	0.00429061	0.00435189	0.00821689	0.000860083	0.00151675	0.000254738	0.00501696	0.0012054	0.18459	0.0030938	**	0.610566	0.024013	*	3.30769	0.032674	*
A_0040	Isovalerylalanine N-Acetylleucine N-Acetylisoleucine N-Hexanoylglycine	Isovalerylalanine N-Acetylleucine N-Acetylisoleucine N-Hexanoylglycine	129285 70912 7036275 99463	HMDB0000747 HMDB0011756 HMDB0061684 HMDB0000701	172.098	6.97132	0.00155256	0.00185172	0.00200565	0.000395265	0.000495982	0.000332273	0.00132465	0.00112268	0.0011116	0.00180331	0.000230391	0.00040784	8.25757e-05	0.00118631	0.000119933	0.226162	0.0045417	**	0.657854	0.025846	*	2.90877	0.0013094	**
A_0005	Lactic acid	Lactic acid	612	HMDB0000190,HMDB0001311	89.0243	9.05958	0.0141243	0.0143964	0.0159478	0.00674593	0.0108192	0.0110258	0.0173426	0.00938783	0.0192686	0.0148228	0.000983669	0.00953032	0.00241356	0.015333	0.00523794	0.642949	0.047449	*	1.03442	0.88266		1.60886	0.18581
A_0058	Lauric acid	Lauric acid	3893	HMDB0000638	199.171	6.69	0.00728424	0.0067927	0.00617259	0.00584624	0.00400414	0.00553897	0.00632536	0.00645787	0.00584731	0.00674984	0.000557061	0.00512978	0.000986866	0.00621018	0.000321164	0.759986	0.085361		0.920048	0.23661		1.21061	0.19078
C_0051	Leu	Leu	857	HMDB0000687	132.101	8.07207	1.5182	1.54936	1.44483	0.295838	0.366888	0.306329	1.08178	1.02339	1.06028	1.50413	0.0536667	0.323018	0.0383528	1.05515	0.0295318	0.214754	1.5925e-05	***	0.701502	0.00088119	***	3.26654	2.167e-05	***
C_0088	Lumazine	Lumazine	10250		165.04	16.6683	0.000806483	0.000538543	0.000319777	0.000566847	N.D.	N.D.	0.000665622	0.000583208	0.00082469	0.000554934	0.000243767	0.000566847	N.A.	0.000691173	0.000122752	1.02147	N.A.		1.2455	0.45178		1.21933	N.A.
C_0073	Lys	Lys	866	HMDB0000182,HMDB0003405	147.113	5.47857	0.173991	0.161443	0.138154	0.0249165	0.037264	0.0458912	0.110056	0.0755587	0.0841603	0.157863	0.0181849	0.0360239	0.0105422	0.0899249	0.0179565	0.228197	0.0015717	**	0.569639	0.010001	*	2.49626	0.017631	*
A_0033	m-Ethoxybenzoic acid 3-Phenyllactic acid p-Methoxyphenylacetic acid	m-Ethoxybenzoic acid 3-Phenyllactic acid p-Methoxyphenylacetic acid	12126 643327 7690	HMDB0000748,HMDB0000779 HMDB0002072	165.056	7.49382	0.000957114	0.00110237	0.000951732	N.D.	N.D.	N.D.	0.000594567	N.D.	0.000789285	0.00100374	8.54594e-05	N.A.	N.A.	0.000691926	0.000137686	<1	N.A.		0.689349	0.13967		1<	N.A.
A_0018	Malic acid	Malic acid	525	HMDB0000156,HMDB0000744	133.015	15.4321	0.00351354	0.00299346	0.00308214	0.00107089	0.00110854	0.000965328	0.00169091	0.00179507	0.00113666	0.00319638	0.000278227	0.00104825	7.42394e-05	0.00154088	0.00035392	0.32795	0.0034924	**	0.482071	0.0037394	**	1.46996	0.13206
A_0102	Malonyl CoA_divalent	Malonyl-CoA	644066		425.549	9.98957	0.000603697	0.000691606	0.000677263	0.00211076	0.0021137	0.00217606	N.D.	N.D.	0.000550107	0.000657522	4.71622e-05	0.00213351	3.68831e-05	0.000550107	N.A.	3.24477	3.246e-06	***	0.836638	N.A.		0.257842	N.A.
C_0079	Met	Met	876	HMDB0000696	150.058	8.39626	0.440345	0.427711	0.388173	0.0569052	0.0661419	0.0673374	0.249325	0.206989	0.221785	0.418743	0.0272179	0.0634615	0.00570932	0.226033	0.0214851	0.151552	0.0013312	**	0.539789	0.00083821	***	3.56173	0.0036682	**
C_0089	Methionine sulfoxide	Methionine sulfoxide	158980	HMDB0002005	166.053	9.28045	0.0170023	0.0180181	0.00991899	0.00444667	0.00668564	0.00514837	0.00703299	0.00765505	0.00842022	0.0149798	0.00441211	0.00542689	0.00114518	0.00770275	0.000694844	0.362281	0.056324		0.51421	0.10038		1.41937	0.053716
C_0044	Mevalolactone	Mevalolactone	5325923	HMDB0006024	131.07	16.7435	N.D.	0.00419843	0.00473869	N.D.	N.D.	N.D.	0.00451083	N.D.	0.00351739	0.00446856	0.000382021	N.A.	N.A.	0.00401411	0.000702464	<1	N.A.		0.898301	0.52651		1<	N.A.
A_0026	Mevalonic acid Pantoic acid	Mevalonic acid Pantoic acid	134965 439251	HMDB0000227 HMDB0240389	147.067	7.44072	0.00205174	0.00345672	0.00377247	0.000745718	0.00105575	0.00103048	0.00276773	0.00245526	0.00322206	0.00309364	0.00091602	0.000943982	0.000172166	0.00281502	0.000385579	0.305136	0.051159		0.909935	0.66407		2.98207	0.0060702	**
C_0004	Morpholine	Morpholine	8083	HMDB0031581	88.0756	5.29858	0.00106428	0.000993483	0.000711316	0.000546447	0.000809079	0.000497585	0.000948089	0.000584558	0.00307069	0.000923027	0.000186733	0.000617704	0.000167527	0.00153444	0.00134278	0.669215	0.10353		1.6624	0.51385		2.48411	0.35834
A_0065	Myristic acid	Myristic acid	11005	HMDB0000806	227.202	6.51605	0.020809	0.0230015	0.0213361	0.0133816	0.01074	0.00879437	0.0211834	0.0198068	0.0149896	0.0217155	0.00114442	0.010972	0.00230237	0.0186599	0.00325231	0.50526	0.0058764	**	0.859291	0.24025		1.70069	0.033731	*
A_0015	N-Acetyl-β-alanine-2 Propionylglycine	N-Acetyl-b-alanine Propionylglycine	76406 98681	HMDB0000783	130.051	7.77051	N.D.	N.D.	N.D.	N.D.	N.D.	N.D.	0.000289348	N.D.	0.00033257	N.A.	N.A.	N.A.	N.A.	0.000310959	3.05628e-05	N.A.	N.A.		1<	N.A.		1<	N.A.
A_0016	N-Acetylalanine N-Acetyl-β-alanine-1	N-Acetylalanine N-Acetyl-b-alanine	88064 76406	HMDB0000766	130.051	7.67174	0.0018551	0.00193833	0.00201753	0.00115592	0.000991963	0.00115753	0.00190335	0.00133502	0.00124942	0.00193699	8.12254e-05	0.0011018	9.51273e-05	0.00149593	0.000355423	0.568823	0.00036514	***	0.772296	0.15897		1.35771	0.18863
A_0043	N-Acetylasparagine	N-Acetylasparagine	99715	HMDB0006028	173.057	7.2845	0.0313083	0.031558	0.0263847	0.00777546	0.00719668	0.00666283	0.0235043	0.0200826	0.017551	0.0297503	0.00291738	0.00721166	0.000556466	0.0203793	0.00298771	0.242406	0.0043477	**	0.685012	0.017756	*	2.82589	0.014306	*
A_0044	N-Acetylaspartic acid	N-Acetylaspartic acid	65065	HMDB0000812	174.041	11.713	0.00717148	0.00698692	0.00642449	0.00516257	0.00744632	0.00694298	0.00860963	0.00695332	0.00749536	0.00686096	0.000389098	0.00651729	0.00119991	0.0076861	0.000844468	0.949909	0.67626		1.12027	0.22775		1.17934	0.24734
C_0125	N-Acetylgalactosamine N-Acetylglucosamine	N-Acetylgalactosamine GlcNAc	35717 439174	HMDB0000853 HMDB0000215	222.096	16.6564	0.000516977	0.000477432	0.000368276	0.000398008	0.000508243	0.000447184	0.000512542	0.000372155	0.000359858	0.000454228	7.70183e-05	0.000451145	5.52243e-05	0.000414852	8.48257e-05	0.993213	0.95804		0.913312	0.58399		0.919552	0.57334
A_0052	N-Acetylglutamic acid	N-Acetylglutamic acid	70914	HMDB0001138	188.057	10.8155	0.00433864	0.00469163	0.00408734	0.0031828	0.00453092	0.00391561	0.00443178	0.00321673	0.00353641	0.00437254	0.00030357	0.00387644	0.000674911	0.00372831	0.000629847	0.886543	0.3356		0.852665	0.21246		0.961786	0.7949
A_0051	N-Acetylglutamine	N-Acetylglutamine	25561	HMDB0006029	187.073	7.03943	0.0468821	0.0487287	0.0441896	0.0819278	0.0762041	0.0738536	0.0633989	0.0480472	0.0452751	0.0466001	0.00228264	0.0773285	0.0041529	0.0522404	0.00976246	1.65941	0.0012856	**	1.12104	0.42384		0.675565	0.03209	*
A_0011	N-Acetylglycine	N-Acetylglycine	10972	HMDB0000532	116.035	8.16192	0.00118402	0.000758535	0.000766376	0.000741122	0.00134938	0.00115861	0.00148703	0.00117028	0.00157515	0.000902976	0.000243419	0.00108304	0.000311091	0.00141082	0.000212925	1.19941	0.47635		1.56241	0.054011		1.30265	0.21556
C_0116	N-Acetylhistidine	N-Acetylhistidine	75619		198.087	7.6937	0.238516	0.231049	0.209093	0.0387934	0.0360008	0.0394178	0.182128	0.136737	0.12628	0.226219	0.0152941	0.0380707	0.00181954	0.148382	0.0296894	0.168291	0.0019442	**	0.65592	0.027488	*	3.89753	0.022957	*
C_0108	N-Acetyllysine	N-Acetyllysine	92907	HMDB0000446	189.123	7.65068	0.738958	0.758679	0.755382	0.203814	0.185484	0.187841	0.622198	0.484383	0.473066	0.751006	0.010564	0.19238	0.00997214	0.526549	0.0830273	0.256163	3.1725e-07	***	0.701124	0.040785	*	2.73703	0.018774	*
A_0053	N-Acetylmethionine	N-Acetylmethionine	448580	HMDB0011745	190.054	7.05423	0.0472864	0.0475633	0.0489518	0.0141549	0.0129219	0.0119738	0.0515479	0.0373683	0.035864	0.0479338	0.000892413	0.0130168	0.00109364	0.0415934	0.00865357	0.271559	2.6887e-06	***	0.867725	0.33182		3.19535	0.027627	*
A_0076	N-Acetylneuraminic acid	NAN	439197	HMDB0000230	308.099	6.3147	0.00182484	0.00206563	0.00197951	0.000798573	0.000783013	0.000855657	0.00155418	0.00124227	0.00126878	0.00195666	0.00012201	0.000812414	3.82486e-05	0.00135508	0.000172935	0.415205	0.0018721	**	0.692546	0.010359	*	1.66796	0.027509	*
C_0094	N-Acetylornithine	N-Acetylornithine	439232	HMDB0003357	175.107	7.50228	0.0554815	0.0611236	0.0684898	0.0168218	0.0227192	0.0223599	0.0316801	0.0267578	0.0331851	0.0616983	0.00652317	0.0206336	0.00330603	0.030541	0.00336165	0.334428	0.0024284	**	0.495006	0.0052423	**	1.48016	0.021985	*
A_0060	N-Acetylphenylalanine Phenylpropionylglycine	N-Acetylphenylalanine Phenylpropionylglycine	74839 152323	HMDB0000512 HMDB0000860	206.083	6.92097	0.00304599	0.00323755	0.0033174	0.00146846	0.00139777	0.00130955	0.00414488	0.00355232	0.00300224	0.00320031	0.000139486	0.00139192	7.96158e-05	0.00356648	0.000571449	0.434933	0.00020441	***	1.11442	0.38334		2.56227	0.020578	*
A_0027	N-Acetylproline	N-Acetylproline	66141	HMDB0094701	156.067	7.41306	N.D.	N.D.	N.D.	N.D.	0.000411302	0.000413712	N.D.	N.D.	N.D.	N.A.	N.A.	0.000412507	1.70439e-06	N.A.	N.A.	1<	N.A.		N.A.	N.A.		<1	N.A.
C_0045	N-Acetylputrescine	N-Acetylputrescine	122356	HMDB0002064	131.118	6.66799	0.000114884	8.86962e-05	N.D.	N.D.	N.D.	N.D.	N.D.	N.D.	0.000106485	0.00010179	1.85173e-05	N.A.	N.A.	0.000106485	N.A.	<1	N.A.		1.04612	N.A.		1<	N.A.
C_0076	N-Acetylserine	N-Acetylserine	65249	HMDB0002931	148.06	17.3933	0.198859	0.197837	0.190738	0.146222	0.127466	0.117001	0.171777	0.130846	0.110579	0.195811	0.00442324	0.13023	0.0148051	0.137734	0.031175	0.665077	0.011281	*	0.703403	0.081298		1.05763	0.73265
A_0030	N-Acetylthreonine	N-Acetylthreonine	152204	HMDB0062557	160.062	7.29264	0.262185	0.25825	0.230483	0.0675409	0.0650352	0.0637095	0.330817	0.262399	0.225156	0.250306	0.0172793	0.0654285	0.00194575	0.272791	0.0535919	0.261394	0.0026183	**	1.08983	0.54977		4.16929	0.02143	*
A_0029	N-Acetylvaline Isovalerylglycine N-Valerylglycine	N-Acetylvaline Isovalerylglycine N-Valerylglycine	66789 546304 4737557	HMDB0011757 HMDB0000678 HMDB0000927	158.082	7.14899	0.00282046	0.00330842	0.0032568	0.000654945	0.000572963	0.000386566	0.00229281	0.00171331	0.00183255	0.00312856	0.000268068	0.000538158	0.000137533	0.00194622	0.000306014	0.172015	0.00067555	***	0.622083	0.0076519	**	3.61646	0.0069381	**
A_0045	N-Carbamoylaspartic acid	N-Carbamoylaspartic acid	93072	HMDB0000828	175.036	12.2523	N.D.	0.000681107	N.D.	0.00185912	0.00320134	0.00296331	0.000756944	0.000588189	0.00113211	0.000681107	N.A.	0.00267459	0.000716172	0.000825746	0.000278409	3.92683	N.A.		1.21236	N.A.		0.308737	0.033286	*
C_0015	N-Ethylglycine	N-Ethylglycine	316542		104.07	7.89236	N.D.	N.D.	N.D.	N.D.	N.D.	N.D.	N.D.	N.D.	0.000524494	N.A.	N.A.	N.A.	N.A.	0.000524494	N.A.	N.A.	N.A.		1<	N.A.		1<	N.A.
A_0047	N-Formylmethionine	N-Formylmethionine	439750	HMDB0001015	176.038	7.45075	0.00054594	0.000646986	0.000432497	N.D.	N.D.	N.D.	0.000535965	N.D.	N.D.	0.000541808	0.000107304	N.A.	N.A.	0.000535965	N.A.	<1	N.A.		0.989216	N.A.		1<	N.A.
C_0058	N-Lactoylethanolamine	N-Lactoylethanolamine	95457	HMDB0032356	134.08	16.6491	N.D.	0.00135081	0.00102597	N.D.	N.D.	N.D.	N.D.	0.00132482	0.00177172	0.00118839	0.000229702	N.A.	N.A.	0.00154827	0.000316011	<1	N.A.		1.30283	0.33281		1<	N.A.
A_0063	N-Succinyl-5-aminoimidazole-4-carboxamide ribose 5'-phosphate_divalent	SAICAR	160666		226.029	11.2057	N.D.	N.D.	0.000571515	N.D.	0.00105355	0.000835025	N.D.	N.D.	N.D.	0.000571515	N.A.	0.000944287	0.000154519	N.A.	N.A.	1.65225	N.A.		<1	N.A.		<1	N.A.
C_0123	N-α-Acetylarginine	N-a-Acetylarginine	67427	HMDB0004620	217.129	7.78644	0.282893	0.29663	0.282595	0.0734813	0.0692452	0.0705729	0.153858	0.115903	0.145571	0.287373	0.00801833	0.0710998	0.00216666	0.138444	0.0199562	0.247413	0.00019894	***	0.481759	0.0022828	**	1.94718	0.02687	*
A_0059	N2-Acetylaminoadipic acid	N2-Acetylaminoadipic acid	443992		202.072	10.2795	0.000583069	0.000851712	0.00064637	N.D.	N.D.	N.D.	N.D.	N.D.	N.D.	0.000693717	0.00014044	N.A.	N.A.	N.A.	N.A.	<1	N.A.		<1	N.A.		N.A.	N.A.
C_0095	N5-Ethylglutamine	N5-Ethylglutamine	439378	HMDB0034365	175.108	8.87392	0.000580852	0.00073376	0.000667154	N.D.	N.D.	N.D.	N.D.	N.D.	N.D.	0.000660589	7.66651e-05	N.A.	N.A.	N.A.	N.A.	<1	N.A.		<1	N.A.		N.A.	N.A.
C_0109	N6,N6,N6-Trimethyllysine	Trimethyllysine	440120	HMDB0001325	189.159	5.71305	0.000146132	0.000145564	8.35915e-05	N.D.	N.D.	N.D.	9.88637e-05	N.D.	N.D.	0.000125096	3.59449e-05	N.A.	N.A.	9.88637e-05	N.A.	<1	N.A.		0.790304	N.A.		1<	N.A.
C_0107	N6-Acetyllysine	N6-Acetyllysine	92832	HMDB0000206	189.123	8.91467	0.00170993	0.00192203	0.00180628	N.D.	0.000757881	N.D.	0.00144013	0.00124292	0.0011415	0.00181275	0.000106201	0.000757881	N.A.	0.00127485	0.000151854	0.418083	N.A.		0.703268	0.0097988	**	1.68212	N.A.
A_0117	NAD+	NAD+	5893	HMDB0000902	662.102	5.78625	0.0591623	0.0628653	0.0585381	0.0333505	0.0441347	0.0420705	0.0550396	0.0382957	0.0476919	0.0601885	0.00233903	0.0398519	0.00572419	0.0470091	0.00839279	0.662118	0.014901	*	0.781031	0.1036		1.17959	0.29757
A_0118	NADH	NADH	439153	HMDB0001487	664.117	7.09008	0.000429051	0.000413389	N.D.	N.D.	N.D.	N.D.	N.D.	N.D.	N.D.	0.00042122	1.1075e-05	N.A.	N.A.	N.A.	N.A.	<1	N.A.		<1	N.A.		N.A.	N.A.
A_0119	NADP+	NADP+	5886	HMDB0000217	742.067	8.04492	0.00745476	0.00817066	0.00770535	0.00274387	0.00422849	0.00474846	0.00560627	0.00422593	0.00476874	0.00777692	0.000363276	0.00390694	0.00104026	0.00486698	0.000695394	0.502376	0.015097	*	0.625823	0.0075229	**	1.24573	0.26409
A_0088	NADPH_divalent	NADPH	5884		371.539	9.46321	0.000536314	0.000690293	0.000430121	N.D.	N.D.	N.D.	N.D.	N.D.	N.D.	0.000552243	0.000130816	N.A.	N.A.	N.A.	N.A.	<1	N.A.		<1	N.A.		N.A.	N.A.
C_0142	Nicotinamide riboside	Nicotinamide riboside	439924	HMDB0000855	255.098	7.47771	0.000121777	0.000204129	0.000170337	0.000147571	0.000150604	0.000206679	9.97749e-05	N.D.	N.D.	0.000165414	4.13961e-05	0.000168285	3.32848e-05	9.97749e-05	N.A.	1.01735	0.93012		0.603182	N.A.		0.592893	N.A.
C_0036	Nicotinic acid	Nicotinic acid	938	HMDB0001488	124.039	7.89504	0.000175083	0.000226621	0.000288627	N.D.	0.000121829	0.00013057	N.D.	N.D.	6.34377e-05	0.00023011	5.68525e-05	0.000126199	6.18062e-06	6.34377e-05	N.A.	0.54843	0.084503		0.275684	N.A.		0.502679	N.A.
C_0164	NMN	NMN	14180	HMDB0000229	335.064	15.567	0.000348787	0.000449423	0.000306371	0.000350698	0.000968278	0.000767181	0.000393633	N.D.	0.000507124	0.000368193	7.3474e-05	0.000695386	0.000314988	0.000450378	8.02506e-05	1.88864	0.20941		1.22321	0.36084		0.647666	0.30994
C_0149	Nα-Succinylarginine	Na-Succinylarginine	439968	HMDB0032764	275.135	8.29643	0.000192545	N.D.	0.0002421	0.00048004	0.000458166	0.000382914	0.000313904	0.000166502	0.000305105	0.000217322	3.50405e-05	0.000440374	5.09491e-05	0.000261837	8.26795e-05	2.02636	0.011065	*	1.20483	0.47217		0.594579	0.043238	*
C_0075	O-Acetylserine	O-Acetylserine	99478	HMDB0003011	148.06	9.84343	N.D.	N.D.	0.00138162	0.000807735	0.00106544	N.D.	N.D.	N.D.	N.D.	0.00138162	N.A.	0.000936589	0.000182227	N.A.	N.A.	0.677889	N.A.		<1	N.A.		<1	N.A.
A_0048	O-Phosphoserine	3-Phosphoserine	68841	HMDB0000272	184.002	10.193	0.00101762	0.00104463	0.00107055	0.000698608	0.000700533	0.000575505	0.00124652	0.000926214	0.00130864	0.00104427	2.64664e-05	0.000658215	7.16355e-05	0.00116046	0.000205224	0.630314	0.0058456	**	1.11127	0.43051		1.76304	0.039521	*
A_0022	Octanoic acid	Octanoic acid	379	HMDB0000482	143.107	7.2512	N.D.	N.D.	N.D.	N.D.	N.D.	N.D.	N.D.	0.000567444	N.D.	N.A.	N.A.	N.A.	N.A.	0.000567444	N.A.	N.A.	N.A.		1<	N.A.		1<	N.A.
C_0156	Ophthalmic acid	Ophthalmic acid	7018721	HMDB0005765	290.134	10.2627	0.000479295	0.00036879	0.000464879	N.D.	0.000194328	0.000204649	0.000220051	N.D.	0.000308881	0.000437654	6.00726e-05	0.000199489	7.29801e-06	0.000264466	6.28121e-05	0.455814	0.018766	*	0.604281	0.081962		1.32572	0.37917
C_0055	Ornithine	Ornithine	389	HMDB0000214,HMDB0003374	133.097	5.43552	0.106465	0.112954	0.126958	0.00205601	0.00278039	0.00329976	0.012871	0.00809426	0.0156378	0.115459	0.0104735	0.00271205	0.000624683	0.012201	0.00381612	0.0234893	0.0027827	**	0.105674	0.0013235	**	4.4988	0.046633	*
A_0019	p-Toluic acid o-Toluic acid m-Toluic acid	p-Toluic acid o-Toluic acid m-Toluic acid	7470 8373 7418		135.044	7.92828	N.D.	0.00207744	0.00171098	N.D.	N.D.	N.D.	0.00165673	N.D.	0.00115716	0.00189421	0.000259128	N.A.	N.A.	0.00140695	0.000353248	<1	N.A.		0.742761	0.26716		1<	N.A.
A_0062	Pantothenic acid	Pantothenic acid	6613	HMDB0000210	218.104	6.68888	0.000646327	0.000568245	0.000456261	N.D.	N.D.	N.D.	0.000293011	N.D.	0.00027904	0.000556944	9.55355e-05	N.A.	N.A.	0.000286025	9.87863e-06	<1	N.A.		0.513562	0.03722	*	1<	N.A.
A_0028	Pelargonic acid	Pelargonic acid	8158	HMDB0000847	157.124	7.07546	0.001052	0.00122179	0.000976684	N.D.	0.000756619	N.D.	N.D.	0.0010934	0.00102391	0.00108349	0.000125553	0.000756619	N.A.	0.00105865	4.91372e-05	0.698315	N.A.		0.977073	0.77932		1.39919	N.A.
C_0078	Penicillamine	Penicillamine	5852	HMDB0014997	150.057	9.28109	0.00152795	0.00103465	0.000706979	0.000297312	0.000307562	N.D.	0.000619607	0.000636308	0.000544507	0.00108986	0.000413263	0.000302437	7.24753e-06	0.000600141	4.88985e-05	0.277501	0.080771		0.550659	0.17491		1.98435	0.0073713	**
C_0091	Phe	Phe	994	HMDB0000159	166.086	8.65738	0.440034	0.468168	0.410177	0.161051	0.173836	0.156056	0.397282	0.344076	0.357548	0.43946	0.0289996	0.163648	0.00916967	0.366302	0.0276618	0.372384	0.0017904	**	0.833528	0.034232	*	2.23836	0.0031456	**
A_0034	Phosphoenolpyruvic acid	PEP	1005	HMDB0000263	166.975	15.3623	0.0191299	0.0187534	0.0175399	0.012444	0.00939946	0.00943177	0.0173072	0.0162155	0.0167173	0.0184744	0.0008309	0.0104251	0.00174849	0.0167467	0.000546437	0.564297	0.0064645	**	0.906479	0.047734	*	1.60638	0.017387	*
A_0064	Phosphomevalonic acid	Phosphomevalonic acid	476	HMDB0256482	227.033	12.183	0.00147555	0.00213387	0.00227061	0.00189589	0.00350926	0.00283952	0.00225496	0.00145705	0.00223004	0.00196001	0.00042509	0.00274823	0.00081055	0.00198068	0.000453652	1.40215	0.23194		1.01055	0.95685		0.720714	0.24386
C_0106	Phosphorylcholine	Phosphorylcholine	1014	HMDB0001565	184.073	15.4946	0.000161297	N.D.	N.D.	0.000200089	N.D.	0.000267566	N.D.	N.D.	N.D.	0.000161297	N.A.	0.000233828	4.77136e-05	N.A.	N.A.	1.44967	N.A.		<1	N.A.		<1	N.A.
C_0042	Pipecolic acid	Pipecolic acid	439227	HMDB0000070,HMDB0000716,HMDB0005960	130.086	8.04388	0.000566606	0.000796144	0.000634822	0.000712682	0.000612134	0.000648113	0.000648309	0.000453606	0.000487866	0.000665857	0.000117874	0.000657643	5.09467e-05	0.000529927	0.000103943	0.987663	0.91943		0.795857	0.20955		0.805797	0.15486
C_0026	Pro	Pro	614	HMDB0000162,HMDB0003411	116.07	8.46079	1.55507	1.39396	1.32239	0.724253	0.932765	1.08712	0.686015	0.747907	0.684041	1.42381	0.119179	0.914712	0.182105	0.705988	0.0363164	0.642442	0.020736	*	0.495846	0.0054699	**	0.771814	0.18147
A_0099	Propionyl CoA_divalent	Propionyl-CoA	92753		410.563	8.60937	N.D.	N.D.	N.D.	N.D.	N.D.	N.D.	0.000513989	0.000540597	N.D.	N.A.	N.A.	N.A.	N.A.	0.000527293	1.88143e-05	N.A.	N.A.		1<	N.A.		1<	N.A.
A_0092	PRPP	PRPP	7339	HMDB0000280	388.945	13.0704	0.00833487	0.00924416	0.0107471	0.0124899	0.0132441	0.0124353	0.0152707	0.0103702	0.0178096	0.00944204	0.00121822	0.0127231	0.000452058	0.0144835	0.00378166	1.3475	0.030912	*	1.53394	0.13705		1.13836	0.50533
C_0087	Pterin	Pterin	73000	HMDB0000802	164.056	8.18409	0.00188455	0.0017196	0.00178578	0.000513027	0.000460409	0.000428918	0.00220507	0.000990913	0.00125592	0.00179665	8.30091e-05	0.000467451	4.24943e-05	0.00148397	0.000638397	0.26018	0.00015226	***	0.825965	0.48625		3.17459	0.10953
C_0103	Pyridine-2-carboxylic acid butyl ester	Pyridine-2-carboxylic acid butyl ester	79285		180.1	8.25536	N.D.	N.D.	N.D.	N.D.	N.D.	N.D.	N.D.	N.D.	N.D.	N.A.	N.A.	N.A.	N.A.	N.A.	N.A.	N.A.	N.A.		N.A.	N.A.		N.A.	N.A.
C_0092	Pyridoxal	Pyridoxal	1050	HMDB0001545	168.065	6.92422	0.000110288	N.D.	9.46318e-05	6.6407e-05	N.D.	N.D.	N.D.	N.D.	5.9284e-05	0.00010246	1.10708e-05	6.6407e-05	N.A.	5.9284e-05	N.A.	0.648126	N.A.		0.578606	N.A.		0.892737	N.A.
C_0139	Pyridoxamine 5'-phosphate	Pyridoxamine-P	1053	HMDB0001555	249.064	8.20412	0.000804645	0.000848343	0.000679772	0.000304691	0.000429391	0.000441772	0.000654232	0.000477006	0.000414611	0.000777587	8.74826e-05	0.000391951	7.58228e-05	0.000515283	0.000124312	0.504061	0.004762	**	0.662669	0.04632	*	1.31466	0.23046
A_0066	Ribose 5-phosphate	R5P	439167	HMDB0001548	229.012	8.93576	N.D.	N.D.	0.000444379	0.000438928	0.000988664	0.000637399	0.000344287	N.D.	0.000446464	0.000444379	N.A.	0.00068833	0.000278385	0.000395376	7.22498e-05	1.54897	N.A.		0.889726	N.A.		0.574398	0.20426
A_0077	Ribulose 1,5-diphosphate	Ribulose 1,5-diphosphate	123658		308.979	12.5754	N.D.	N.D.	N.D.	N.D.	N.D.	N.D.	0.000597009	N.D.	0.000543274	N.A.	N.A.	N.A.	N.A.	0.000570141	3.79965e-05	N.A.	N.A.		1<	N.A.		1<	N.A.
A_0067	Ribulose 5-phosphate	Ru5P	439184	HMDB0000618	229.013	9.24474	0.001052	0.00103413	0.00101471	0.000944499	0.0012724	0.001252	0.00127704	0.000835911	0.00100796	0.00103361	1.86526e-05	0.0011563	0.000183706	0.0010403	0.000222334	1.1187	0.36677		1.00647	0.96323		0.899685	0.52569
C_0113	S-(2-Carboxyethyl)cysteine	S-(2-Carboxyethyl)cysteine	23618202	HMDB0246645	194.048	9.89131	N.D.	0.00011331	N.D.	N.D.	N.D.	N.D.	N.D.	N.D.	N.D.	0.00011331	N.A.	N.A.	N.A.	N.A.	N.A.	<1	N.A.		<1	N.A.		N.A.	N.A.
C_0165	S-Adenosylhomocysteine	SAH	439155	HMDB0000939	385.128	6.91048	0.000133265	9.93058e-05	0.000111981	N.D.	N.D.	0.000117716	N.D.	N.D.	N.D.	0.000114851	1.71605e-05	0.000117716	N.A.	N.A.	N.A.	1.02495	N.A.		<1	N.A.		<1	N.A.
C_0166	S-Adenosylmethionine	SAM	34755	HMDB0001185	399.144	5.67453	0.00946044	0.00961102	0.00912961	0.00585337	0.00701525	0.00683901	0.0074002	0.00487986	0.00635925	0.00940036	0.000246268	0.00656921	0.000626171	0.0062131	0.00126651	0.698826	0.0084512	**	0.660944	0.04435	*	0.945792	0.69266
C_0100	S-Carboxymethylcysteine	S-Carboxymethylcysteine	193653		180.031	10.1551	N.D.	N.D.	N.D.	N.D.	N.D.	N.D.	N.D.	N.D.	N.D.	N.A.	N.A.	N.A.	N.A.	N.A.	N.A.	N.A.	N.A.		N.A.	N.A.		N.A.	N.A.
A_0074	Sedoheptulose 7-phosphate	S7P	165007	HMDB0001068	289.033	8.23599	0.00279021	0.00298821	0.00267459	0.00227048	0.00194214	0.00130955	0.00252844	0.0021392	0.00247605	0.00281767	0.000158601	0.00184072	0.000488427	0.00238123	0.000211234	0.653277	0.062484		0.845106	0.050095		1.29364	0.18602
C_0020	Ser	Ser	617	HMDB0000187,HMDB0003406	106.05	7.88364	0.00932258	0.010366	0.00965047	0.0396606	0.0430766	0.0416571	0.0076485	0.00552202	0.00637587	0.00977969	0.000533576	0.0414648	0.00171611	0.00651546	0.00107009	4.23989	0.00037914	***	0.666224	0.018806	*	0.157132	3.4559e-05	***
C_0132	Ser-Glu	Ser-Glu			235.092	8.16777	0.000240337	0.000319561	0.000251169	0.000512159	0.000720136	0.000661981	0.000287479	0.000194403	0.000262436	0.000270355	4.29561e-05	0.000631425	0.000107303	0.000248106	4.81646e-05	2.33554	0.017327	*	0.917702	0.58297		0.39293	0.013535	*
A_0071	Sorbitol 6-phosphate	Sorbitol 6-phosphate	152306	HMDB0005831	261.037	8.40571	N.D.	N.D.	N.D.	N.D.	N.D.	N.D.	0.000303998	N.D.	0.000398629	N.A.	N.A.	N.A.	N.A.	0.000351314	6.69136e-05	N.A.	N.A.		1<	N.A.		1<	N.A.
C_0071	Spermidine	Spermidine	1102	HMDB0001257	146.165	3.65083	N.D.	N.D.	N.D.	N.D.	N.D.	N.D.	N.D.	N.D.	N.D.	N.A.	N.A.	N.A.	N.A.	N.A.	N.A.	N.A.	N.A.		N.A.	N.A.		N.A.	N.A.
C_0066	Stachydrine	Stachydrine	115244	HMDB0004827	144.101	8.95704	0.0017784	0.00190548	0.00167893	0.00189846	0.0017568	0.00137606	0.00133033	0.00144767	0.00123288	0.0017876	0.000113559	0.00167711	0.000270167	0.00133696	0.000107547	0.938187	0.56527		0.747907	0.007599	**	0.797183	0.14905
A_0012	Succinic acid	Succinic acid	1110	HMDB0000254	117.019	15.2184	0.0228428	0.0253348	0.0209928	0.0125726	0.0152787	0.0142693	0.0262525	0.0148719	0.0191604	0.0230568	0.00217892	0.0140402	0.00136747	0.0200949	0.00574758	0.608939	0.0063973	**	0.87154	0.47453		1.43124	0.20495
A_0104	Succinyl CoA_divalent Methylmalonyl CoA_divalent	Succinyl-CoA Methylmalonyl-CoA	92133 123909		432.556	9.82155	N.D.	N.D.	N.D.	0.000533148	N.D.	0.000459318	N.D.	N.D.	0.00033257	N.A.	N.A.	0.000496233	5.22055e-05	0.00033257	N.A.	1<	N.A.		1<	N.A.		0.670189	N.A.
C_0037	Taurine	Taurine	1123	HMDB0000251	126.022	16.6693	0.00157528	0.00160162	0.00105081	0.00112892	0.00117045	0.000830098	0.00186201	0.00150752	0.00128273	0.00140924	0.00031069	0.00104316	0.00018568	0.00155075	0.000292052	0.740227	0.17055		1.10042	0.59631		1.48659	0.075077
A_0032	Terephthalic acid	Terephthalic acid	7489	HMDB0002428	165.02	12.9681	0.000944737	0.00115093	0.00106342	0.0010054	0.000809407	0.000912121	0.000921762	0.00106289	0.000765367	0.00105303	0.000103487	0.000908975	9.80333e-05	0.000916673	0.000148826	0.863201	0.15517		0.870511	0.27034		1.00847	0.94448
C_0146	Thiamine	Thiamine	1130	HMDB0000235	265.111	5.23812	0.000655756	0.000802934	0.000443981	N.D.	N.D.	N.D.	0.000314815	0.000351005	0.000174076	0.000634224	0.000180443	N.A.	N.A.	0.000279965	9.34708e-05	<1	N.A.		0.44143	0.056755		1<	N.A.
A_0101	Thiamine diphosphate	ThDP	1132	HMDB0001372	423.03	6.91653	0.00384496	0.00403677	0.0038806	0.00162932	0.00198833	0.00165811	0.00352711	0.0023552	0.00287354	0.00392077	0.000102025	0.00175858	0.000199482	0.00291862	0.000587258	0.44853	0.00048513	***	0.744398	0.093819		1.65964	0.063331
C_0056	Thiaproline	Thiaproline	9934		134.027	10.8303	0.000363492	0.000441359	0.000523235	0.000155384	0.000210398	0.000207355	0.000225063	0.000265053	0.000337579	0.000442695	7.988e-05	0.000191046	3.09216e-05	0.000275899	5.70367e-05	0.431551	0.020835	*	0.623224	0.047832	*	1.44415	0.10604
C_0030	Thr	Thr	6288	HMDB0000167	120.065	8.26495	0.0135218	0.0167933	0.0144889	0.0230042	0.0305028	0.0330209	0.0299434	0.0338472	0.0278042	0.0149347	0.00168068	0.0288426	0.00521067	0.0305316	0.00306413	1.93125	0.033757	*	2.04434	0.0039889	**	1.05856	0.65931
C_0130	Thr-Asp	Thr-Asp	3280446		235.092	8.30736	7.67423e-05	N.D.	N.D.	N.D.	N.D.	N.D.	N.D.	N.D.	N.D.	7.67423e-05	N.A.	N.A.	N.A.	N.A.	N.A.	<1	N.A.		<1	N.A.		N.A.	N.A.
C_0134	Thymidine	Thymidine	5789	HMDB0000273	243.096	16.678	0.000580392	0.000610264	0.000649017	0.000480474	0.000375203	0.000425535	0.000546256	0.000483756	0.000439533	0.000613224	3.44078e-05	0.000427071	5.26523e-05	0.000489848	5.3622e-05	0.696435	0.010161	*	0.798808	0.036288	*	1.147	0.2215
C_0043	trans-Glutaconic acid	trans-Glutaconic acid	5280498	HMDB0000620	131.034	17.2592	0.000830839	0.000982873	0.000812257	N.D.	0.000615871	0.000479319	N.D.	N.D.	N.D.	0.000875323	9.36036e-05	0.000547595	9.6557e-05	N.A.	N.A.	0.625592	0.054531		<1	N.A.		<1	N.A.
A_0100	Trehalose 6-phosphate	Trehalose 6-phosphate	122336	HMDB0001124	421.076	7.20393	0.00362493	0.004773	0.00439627	N.D.	N.D.	N.D.	0.00199736	0.00130695	0.00170157	0.00426473	0.000585227	N.A.	N.A.	0.00166863	0.00034638	<1	N.A.		0.391262	0.0054771	**	1<	N.A.
C_0080	Triethanolamine	Triethanolamine	7618		150.112	6.52944	8.77711e-05	N.D.	0.000234214	0.000142363	N.D.	N.D.	N.D.	0.000164702	0.000207305	0.000160992	0.000103551	0.000142363	N.A.	0.000186004	3.0125e-05	0.884282	N.A.		1.15536	0.79193		1.30655	N.A.
C_0121	Trp	Trp	1148	HMDB0000929	205.095	8.52715	N.D.	N.D.	N.D.	N.D.	N.D.	N.D.	N.D.	N.D.	N.D.	N.A.	N.A.	N.A.	N.A.	N.A.	N.A.	N.A.	N.A.		N.A.	N.A.		N.A.	N.A.
C_0104	Tyr	Tyr	1153	HMDB0000158	182.081	8.86136	0.0125219	0.0139605	0.0133214	0.001056	0.00230653	0.00255592	0.0175458	0.0160918	0.0177316	0.0132679	0.000720824	0.00197282	0.000803716	0.0171231	0.000897943	0.148691	5.9366e-05	***	1.29056	0.0050583	**	8.6795	2.8991e-05	***
C_0093	Tyr-Arg_divalent	Tyr-Arg	123804		169.595	6.10116	N.D.	N.D.	N.D.	N.D.	N.D.	N.D.	N.D.	N.D.	N.D.	N.A.	N.A.	N.A.	N.A.	N.A.	N.A.	N.A.	N.A.		N.A.	N.A.		N.A.	N.A.
C_0062	Tyramine	Tyramine	5610	HMDB0000306	138.091	6.5737	N.D.	N.D.	N.D.	N.D.	N.D.	0.000167779	0.000108887	N.D.	N.D.	N.A.	N.A.	0.000167779	N.A.	0.000108887	N.A.	1<	N.A.		1<	N.A.		0.648991	N.A.
C_0115	Tyrosine methyl ester	Tyrosine methyl ester	70652		196.097	7.31308	0.000783047	0.00069599	0.00063285	0.000244794	0.000195076	0.000198561	0.00068749	0.000580508	0.000621161	0.000703962	7.54151e-05	0.00021281	2.77539e-05	0.000629719	5.40023e-05	0.302304	0.0036718	**	0.894536	0.24482		2.95906	0.0013037	**
A_0096	UDP	UDP	6031	HMDB0000295	402.995	9.70184	0.00924935	0.00899087	0.0079513	0.0074859	0.00691075	0.00833614	0.0144357	0.00932194	0.00742702	0.00873051	0.000687078	0.0075776	0.000717104	0.0103949	0.00362541	0.867945	0.11484		1.19064	0.51166		1.37179	0.30941
A_0115	UDP-galactose UDP-glucose	UDP-Gal UDP-Glc	23724458 8629	HMDB0000302 HMDB0000286	565.048	7.47616	0.000826473	0.000971135	0.00112996	0.00242904	0.00318594	0.00324455	N.D.	N.D.	N.D.	0.000975856	0.000151798	0.00295318	0.000454859	N.A.	N.A.	3.02624	0.010836	*	<1	N.A.		<1	N.A.
A_0116	UDP-N-acetylglucosamine UDP-N-acetylgalactosamine	UDP-GlcNAc UDP-N-acetylgalactosamine	445675 23724461	HMDB0000290 HMDB0000304	606.074	7.31189	0.00378582	0.00519032	0.00525413	0.0119303	0.0121213	0.0106577	0.00386041	0.0032326	0.00439061	0.00474343	0.000829921	0.0115698	0.000795634	0.00382787	0.000579691	2.43912	0.00050879	***	0.806985	0.20057		0.330851	0.00028864	***
A_0080	UMP	UMP	6030	HMDB0000288	323.029	8.33522	0.00344203	0.00396328	0.00409209	0.00365505	0.00457491	0.00446179	0.00497019	0.00311179	0.00278584	0.00383247	0.000344206	0.00423058	0.000501625	0.00362261	0.00117837	1.10388	0.32787		0.945241	0.79142		0.85629	0.4772
C_0024	Uracil	Uracil	1174	HMDB0000300	113.034	16.6653	0.000804186	0.000790203	0.00111508	0.00219013	0.00451066	0.00515987	0.000524843	0.000410855	0.000176342	0.000903156	0.000183664	0.00395355	0.00156129	0.00037068	0.00017769	4.37749	0.075385		0.410428	0.022619	*	0.0937587	0.05614
C_0001	Urea	Urea	1176	HMDB0000294	61.0396	16.0496	N.D.	N.D.	N.D.	N.D.	N.D.	N.D.	N.D.	N.D.	0.0526367	N.A.	N.A.	N.A.	N.A.	0.0526367	N.A.	N.A.	N.A.		1<	N.A.		1<	N.A.
C_0136	Uridine	Uridine	6029	HMDB0000296	245.079	16.6905	0.000772937	0.000805056	0.000604461	0.000740894	0.00123511	0.00124244	0.000926676	0.00073981	0.000692151	0.000727485	0.000107745	0.00107281	0.000287474	0.000786212	0.000123958	1.47469	0.16248		1.08073	0.56984		0.732851	0.22019
C_0064	Urocanic acid	Urocanic acid	736715	HMDB0000301	139.05	6.56511	0.00502042	0.00562648	0.00526468	0.000391932	0.000498901	0.00057065	0.000420968	0.000190802	0.000770693	0.00530386	0.000304926	0.000487161	8.99359e-05	0.000460821	0.000291992	0.0918502	0.00059768	***	0.0868841	3.8404e-05	***	0.945932	0.89304
A_0110	UTP	UTP	6133	HMDB0000285	482.962	10.3627	0.0450036	0.0491998	0.0487178	0.197506	0.263779	0.248391	0.0630217	0.0543306	0.0676723	0.0476404	0.00229621	0.236559	0.0346846	0.0616749	0.00677208	4.96551	0.01079	*	1.29459	0.057285		0.260717	0.010626	*
C_0027	Val	Val	1182	HMDB0000883	118.086	7.84579	1.07781	1.04448	0.973395	0.236449	0.247525	0.228318	0.803823	0.68028	0.668796	1.0319	0.0533331	0.237431	0.00964108	0.717633	0.0748633	0.230092	0.0011075	**	0.695451	0.0055768	**	3.0225	0.0072445	**
C_0101	Xanthopterin	Xanthopterin	8397		180.052	10.4273	0.00014797	N.D.	N.D.	N.D.	0.000194328	N.D.	0.000143967	N.D.	N.D.	0.00014797	N.A.	0.000194328	N.A.	0.000143967	N.A.	1.31329	N.A.		0.972949	N.A.		0.740846	N.A.
C_0006	β-Ala	b-Ala	239	HMDB0000056	90.0547	5.84671	0.025926	0.0231378	0.0214649	0.00352391	0.00600923	0.00630557	0.0266937	0.0181726	0.0206048	0.0235096	0.0022537	0.00527957	0.00152765	0.0218237	0.00438935	0.224571	0.0006295	***	0.928289	0.5958		4.13361	0.014676	*
C_0138	β-Asp-Leu-1	b-Asp-Leu	7016063	HMDB0011166	247.128	9.78878	0.000187031	N.D.	N.D.	N.D.	N.D.	N.D.	N.D.	N.D.	N.D.	0.000187031	N.A.	N.A.	N.A.	N.A.	N.A.	<1	N.A.		<1	N.A.		N.A.	N.A.
C_0137	β-Asp-Leu-2 γ-Glu-Val	b-Asp-Leu g-Glu-Val	7016063 7015683	HMDB0011166 HMDB0011172	247.128	9.87227	N.D.	N.D.	N.D.	N.D.	N.D.	N.D.	N.D.	N.D.	N.D.	N.A.	N.A.	N.A.	N.A.	N.A.	N.A.	N.A.	N.A.		N.A.	N.A.		N.A.	N.A.
A_0013	β-Hydroxyisovaleric acid 2-Hydroxyvaleric acid 2-Hydroxyisovaleric acid	b-Hydroxyisovaleric acid 2-Hydroxyvaleric acid 2-Hydroxyisovaleric acid	69362 98009 99823	HMDB0000754 HMDB0001863 HMDB0000407	117.056	7.97652	0.000783843	0.000597117	N.D.	N.D.	N.D.	N.D.	N.D.	N.D.	N.D.	0.00069048	0.000132035	N.A.	N.A.	N.A.	N.A.	<1	N.A.		<1	N.A.		N.A.	N.A.
C_0070	γ-Butyrobetaine	g-Butyrobetaine	134	HMDB0001161	146.117	6.41595	0.000677814	0.000521992	0.00048972	0.00048221	0.000375203	0.000391709	0.000534866	0.000407255	0.000372696	0.000563175	0.000100583	0.000416374	5.761e-05	0.000438273	8.54185e-05	0.739333	0.11066		0.778217	0.17833		1.05259	0.73389
C_0124	γ-Glu-Ala	g-Glu-Ala	440103	HMDB0006248	219.097	9.59194	0.000645646	0.000564855	0.000477102	0.000231339	0.000320268	0.000325071	0.000550812	0.000369905	0.000535444	0.000562534	8.4296e-05	0.000292226	5.27842e-05	0.000485387	0.000100305	0.519481	0.014018	*	0.862858	0.36705		1.661	0.059236
C_0082	γ-Glu-Arg_divalent	g-Glu-Arg	20719180		152.584	6.88156	N.D.	N.D.	N.D.	N.D.	N.D.	N.D.	N.D.	N.D.	N.D.	N.A.	N.A.	N.A.	N.A.	N.A.	N.A.	N.A.	N.A.		N.A.	N.A.		N.A.	N.A.
C_0150	γ-Glu-Gln	g-Glu-Gln	150914	HMDB0011738	276.119	10.1074	0.00036533	0.000331019	0.000382076	0.000338546	0.000360255	0.000484055	0.000532133	0.000244353	0.000310392	0.000359475	2.6027e-05	0.000394285	7.8497e-05	0.000362293	0.000150747	1.09684	0.52971		1.00784	0.9773		0.918859	0.76575
C_0151	γ-Glu-Glu	g-Glu-Glu	92865	HMDB0011737	277.103	10.1756	0.00223931	0.002461	0.00228694	0.00102041	0.00129976	0.00135407	0.00273811	0.00205743	0.00262473	0.00232908	0.0001167	0.00122475	0.00017903	0.00247343	0.000364698	0.525849	0.001681	**	1.06197	0.57074		2.01954	0.013975	*
C_0120	γ-Glu-Gly	g-Glu-Gly	165527	HMDB0011667	205.082	9.39687	0.00158677	0.00159399	0.00147665	0.000719626	0.000720136	0.000869675	0.00132805	0.00105121	0.0013945	0.00155247	6.57603e-05	0.000769813	8.64839e-05	0.00125792	0.000182071	0.495863	0.0003524	***	0.810271	0.093819		1.63406	0.027164	*
C_0144	γ-Glu-Ile γ-Glu-Leu	g-Glu-Ile g-Glu-Leu	22885096 151023	HMDB0011170 HMDB0011171	261.144	10.0243	0.000245392	0.000274576	0.000243283	N.D.	N.D.	0.000140041	N.D.	N.D.	0.000222032	0.000254417	1.74905e-05	0.000140041	N.A.	0.000222032	N.A.	0.550439	N.A.		0.872709	N.A.		1.58548	N.A.
C_0063	γ-Glu-Lys_divalent	g-Glu-Lys	65254		138.58	6.77128	0.00015808	0.000262694	0.000134456	9.85254e-05	0.000171906	0.000153233	0.000124377	6.03008e-05	N.D.	0.000185077	6.82483e-05	0.000141222	3.81364e-05	9.23389e-05	4.53087e-05	0.763044	0.40005		0.498923	0.16704		0.653858	0.33827
C_0153	γ-Glu-Met	g-Glu-Met	7009567	HMDB0034367	279.102	10.0724	0.000420934	0.00040274	0.000317017	N.D.	0.000184612	N.D.	0.000348984	0.000231303	0.000302084	0.00038023	5.54953e-05	0.000184612	N.A.	0.000294124	5.92432e-05	0.485527	N.A.		0.773542	0.14035		1.5932	N.A.
C_0145	γ-Glu-Ornitine H-Asp(Lys-OH)-OH	g-Glu-Ornitine H-Asp(Lys-OH)-OH	189156 165361	HMDB0002248	262.138	6.72806	0.000145213	N.D.	0.000122233	N.D.	N.D.	N.D.	N.D.	N.D.	N.D.	0.000133723	1.62494e-05	N.A.	N.A.	N.A.	N.A.	<1	N.A.		<1	N.A.		N.A.	N.A.
C_0158	γ-Glu-Phe	g-Glu-Phe	111299	HMDB0000594	295.129	10.1337	N.D.	N.D.	N.D.	N.D.	N.D.	N.D.	N.D.	N.D.	N.D.	N.A.	N.A.	N.A.	N.A.	N.A.	N.A.	N.A.	N.A.		N.A.	N.A.		N.A.	N.A.
C_0131	γ-Glu-Ser	g-Glu-Ser	22844748	HMDB0029158	235.092	9.80923	0.000578554	0.000571645	0.000664394	0.000252173	0.000373708	0.000333528	0.000532133	0.000407705	0.000419142	0.000604865	5.16699e-05	0.000319803	6.19192e-05	0.000452993	6.87749e-05	0.528718	0.0039941	**	0.748917	0.041636	*	1.41648	0.067961
C_0140	γ-Glu-Thr	g-Glu-Thr	53861142	HMDB0029159	249.108	9.88339	N.D.	N.D.	N.D.	N.D.	N.D.	N.D.	N.D.	N.D.	N.D.	N.A.	N.A.	N.A.	N.A.	N.A.	N.A.	N.A.	N.A.		N.A.	N.A.		N.A.	N.A.
C_0163	γ-Glu-Tyr	g-Glu-Tyr	94340	HMDB0011741	311.123	10.2796	N.D.	N.D.	N.D.	N.D.	N.D.	N.D.	N.D.	N.D.	N.D.	N.A.	N.A.	N.A.	N.A.	N.A.	N.A.	N.A.	N.A.		N.A.	N.A.		N.A.	N.A.
The ID consists of the initial letter and serial number of the measurement mode. C and A indicates the cation and anion mode, respectively.
N.D.: Not detected because of below the detection limit.
N.A.: Not Available because calculation was not possible due to lack of data.
† Candidate compound obtained by matching the m/z and MT of detected peaks to the HMT database.
¶ Ratio of means between two groups. The value of wild type is used as the denominator.
|| p-values of Welch's t-test and their ranges (*<0.05, **<0.01, ***<0.001)
Relative area of 13C was used because peak of Ala, Asp, Betaine, Choline, Gln, Glu, Ile, Leu, N-Acetyllysine, Pro, Val were saturated.

## Sheet: Run2_Quantitative Value
ID	Metabolite	PubChem CID	HMDB ID	Concentration (pmol/O.D.mL)															Comparative Analysis
				JMUB217			rpoB2 (JMUB217-22 RpoBQ645H)			rpoB2-repair (JMUB217-22 RpoBQ645H)			JMUB217		N-52		N-52-replace		rpoB2 vs JMUB217			rpoB2-repair vs JMUB217			rpoB2-repair vs rpoB2
				1-1	1-2	1-3	2-1	2-2	2-3	3-1	3-2	3-3	Mean	S.D.	Mean	S.D.	Mean	S.D.	Ratio ¶	p-value ||		Ratio ¶	p-value ||		Ratio ¶	p-value ||
A_0007	2-Hydroxybutyric acid	440864	HMDB0000008	N.D.	N.D.	N.D.	N.D.	N.D.	N.D.	N.D.	N.D.	N.D.	N.A.	N.A.	N.A.	N.A.	N.A.	N.A.	N.A.	N.A.		N.A.	N.A.		N.A.	N.A.
A_0024	2-Oxoglutaric acid	51	HMDB0000208	N.D.	N.D.	N.D.	N.D.	N.D.	N.D.	N.D.	N.D.	33.3991	N.A.	N.A.	N.A.	N.A.	33.3991	N.A.	N.A.	N.A.		1<	N.A.		1<	N.A.
A_0010	2-Oxoisovaleric acid	49	HMDB0000019	N.D.	N.D.	N.D.	N.D.	N.D.	N.D.	N.D.	N.D.	N.D.	N.A.	N.A.	N.A.	N.A.	N.A.	N.A.	N.A.	N.A.		N.A.	N.A.		N.A.	N.A.
A_0050	2-Phosphoglyceric acid	439278	HMDB0003391	190.299	173.908	186.819	131.013	96.768	107.312	174.506	165.623	163.232	183.675	8.63612	111.698	17.5387	167.787	5.9402	0.608125	0.0084986	**	0.913498	0.066128		1.50215	0.021913	*
A_0008	3-Hydroxybutyric acid	441	HMDB0000011,HMDB0000357,HMDB0000442	N.D.	N.D.	N.D.	N.D.	N.D.	N.D.	N.D.	N.D.	N.D.	N.A.	N.A.	N.A.	N.A.	N.A.	N.A.	N.A.	N.A.		N.A.	N.A.		N.A.	N.A.
A_0049	3-Phosphoglyceric acid	439183	HMDB0000807	1554.12	1634.08	1551.55	1255.12	1113.79	1067.39	1486.59	1330.83	1540.24	1579.92	46.9258	1145.43	97.7825	1452.55	108.775	0.724996	0.0070379	**	0.919386	0.1689		1.26813	0.022454	*
A_0073	6-Phosphogluconic acid	91493	HMDB0001316	36.5752	41.2507	44.2803	N.D.	N.D.	N.D.	15.0165	12.957	12.0032	40.7021	3.88173	N.A.	N.A.	13.3256	1.54012	<1	N.A.		0.327393	0.0026952	**	1<	N.A.
A_0097	Acetyl CoA_divalent	444493		109.174	119.095	123.151	70.0978	118.976	148.692	158.178	69.5935	155.3	117.14	7.1907	112.589	39.6845	127.691	50.3342	0.961142	0.86208		1.09007	0.7525		1.13414	0.70518
C_0059	Adenine	190	HMDB0000034	38.0799	37.0054	34.7335	30.1931	50.7601	48.0498	8.66912	8.74507	5.18078	36.6063	1.70856	43.001	11.1745	7.53166	2.03627	1.17469	0.42653		0.205748	5.6964e-05	***	0.175151	0.028225	*
C_0147	Adenosine	60961	HMDB0000050	6.63218	8.24042	5.66525	3.74846	7.46314	7.76313	8.51248	1.44461	3.57764	6.84595	1.30082	6.32491	2.23631	4.51158	3.62531	0.923891	0.74883		0.659014	0.38436		0.713303	0.50946
A_0103	ADP	6022	HMDB0001341	456.001	459.243	373.962	86.2396	83.8467	101.383	458.878	259.313	280.766	429.736	48.3282	90.4899	9.50956	332.986	109.552	0.210571	0.0052532	**	0.774861	0.26382		3.67981	0.060762
C_0008	Ala	602	HMDB0000161,HMDB0001310	2770.17	2624.87	2437.43	988.374	1332.75	1401.06	1364.16	1433.78	1426.3	2610.82	166.813	1240.73	221.197	1408.08	38.218	0.475224	0.0014018	**	0.539325	0.0045594	**	1.13488	0.31948
A_0085	AMP	6083	HMDB0000045	119.212	121.139	85.576	16.2618	21.6331	23.3396	97.8044	58.2225	47.602	108.642	19.9991	20.4115	3.69367	67.8763	26.4569	0.187878	0.014313	*	0.62477	0.10544		3.3254	0.087094
C_0061	Anthranilic acid	227	HMDB0001123	2.05174	1.47468	1.46245	1.02773	1.23985	1.37227	0.678048	1.34097	0.822133	1.66296	0.336753	1.21328	0.173798	0.94705	0.348668	0.729593	0.13225		0.569498	0.062841		0.78057	0.32347
C_0096	Arg	6322	HMDB0000517,HMDB0003416	405.834	355.887	291.517	60.0363	68.723	74.3009	235.192	187.228	194.097	351.079	57.3097	67.6867	7.18854	205.506	25.9374	0.192796	0.012344	*	0.585354	0.031934	*	3.03613	0.0078793	**
C_0052	Asn	236	HMDB0000168,HMDB0033780	271.902	259.314	153.831	36.4893	33.2534	28.9495	90.6149	96.3518	80.0534	228.349	64.8404	32.8974	3.7825	89.0067	8.26737	0.144066	0.034398	*	0.389784	0.062995		2.70559	0.002356	**
C_0057	Asp	424	HMDB0000191,HMDB0006483	8495.31	8159.34	7147.52	5820.56	8155.44	7151.15	7462.75	6023.42	6285.48	7934.06	701.572	7042.38	1171.23	6590.55	766.629	0.887614	0.33401		0.830665	0.08922		0.935841	0.6104
A_0113	ATP	5957	HMDB0000538	2449.88	2586.65	2501.6	1931.37	2802.25	2636.68	1803.46	1412.07	2134.1	2512.71	69.058	2456.77	462.474	1783.21	361.439	0.977736	0.85429		0.709675	0.068181		0.725835	0.12189
C_0028	Betaine	247	HMDB0000043	10302.7	9703.56	8759.45	9359.83	8907.32	8518.06	7712.71	5968.04	5710.04	9588.56	778.01	8928.4	421.282	6463.6	1089.43	0.931151	0.28465		0.674094	0.018979	*	0.723936	0.04514	*
C_0033	Betaine aldehyde_+H2O	249		6.77058	6.55256	6.42637	1.2248	2.33206	1.28049	6.82957	4.70782	5.42486	6.58317	0.174131	1.61245	0.62382	5.65408	1.07929	0.244935	0.0031184	**	0.858869	0.27301		3.50652	0.0093529	**
A_0081	cAMP	6076	HMDB0000058	N.D.	N.D.	N.D.	N.D.	N.D.	N.D.	N.D.	N.D.	N.D.	N.A.	N.A.	N.A.	N.A.	N.A.	N.A.	N.A.	N.A.		N.A.	N.A.		N.A.	N.A.
C_0127	Carnosine	439224	HMDB0000033	N.D.	N.D.	N.D.	N.D.	N.D.	N.D.	N.D.	N.D.	N.D.	N.A.	N.A.	N.A.	N.A.	N.A.	N.A.	N.A.	N.A.		N.A.	N.A.		N.A.	N.A.
A_0095	CDP	6132	HMDB0001546	28.761	31.1341	25.1516	67.2969	76.1035	86.2016	64.669	37.3549	39.6415	28.3489	3.01243	76.534	9.45972	47.2218	15.1529	2.69972	0.0077715	**	1.66574	0.15922		0.617004	0.057497
A_0084	cGMP	24316	HMDB0001314	N.D.	N.D.	N.D.	N.D.	N.D.	N.D.	N.D.	N.D.	N.D.	N.A.	N.A.	N.A.	N.A.	N.A.	N.A.	N.A.	N.A.		N.A.	N.A.		N.A.	N.A.
C_0019	Choline	305	HMDB0000097	1294.84	1409.45	1436.12	347.638	534.575	415.077	785.827	676.886	752.015	1380.13	75.062	432.43	94.6688	738.243	55.7609	0.313325	0.00023122	***	0.534906	0.00044642	***	1.7072	0.014231	*
A_0041	cis-Aconitic acid	643757	HMDB0000072	N.D.	N.D.	N.D.	N.D.	N.D.	N.D.	N.D.	N.D.	N.D.	N.A.	N.A.	N.A.	N.A.	N.A.	N.A.	N.A.	N.A.		N.A.	N.A.		N.A.	N.A.
A_0054	Citric acid	311	HMDB0000094	139.779	137.717	126.637	47.0109	61.0991	60.6273	61.9565	51.3337	58.5117	134.711	7.06771	56.2458	8.00113	57.2673	5.4196	0.417528	0.00023981	***	0.425111	0.00017231	***	1.01816	0.86479
C_0097	Citrulline	9750	HMDB0000904	372.382	396.19	431.415	44.7463	42.2221	45.8344	119.565	86.904	113.867	399.996	29.7001	44.2676	1.85309	106.779	17.4462	0.11067	0.00224	**	0.26695	0.00044771	***	2.41212	0.023933	*
A_0079	CMP	6131	HMDB0000095	17.3792	17.9454	10.6721	11.3127	27.2587	16.9115	30.683	14.7899	15.5414	15.3323	4.04574	18.4943	8.08992	20.3381	8.96685	1.20624	0.58837		1.32649	0.4476		1.0997	0.80464
A_0090	CoA_divalent	87642		N.D.	6.53795	7.65964	3.75695	9.23336	8.17603	4.86077	N.D.	N.D.	7.09879	0.793159	7.05544	2.90509	4.86077	N.A.	0.993894	0.98233		0.684733	N.A.		0.68894	N.A.
C_0049	Creatine	586	HMDB0000064	N.D.	N.D.	N.D.	N.D.	N.D.	N.D.	N.D.	N.D.	0.268925	N.A.	N.A.	N.A.	N.A.	0.268925	N.A.	N.A.	N.A.		1<	N.A.		1<	N.A.
C_0025	Creatinine	588	HMDB0000562	N.D.	N.D.	N.D.	N.D.	N.D.	N.D.	N.D.	N.D.	N.D.	N.A.	N.A.	N.A.	N.A.	N.A.	N.A.	N.A.	N.A.		N.A.	N.A.		N.A.	N.A.
A_0109	CTP	6176	HMDB0000082	138.423	138.543	118.956	1887.17	2606.92	2400.33	212.612	184.109	225.471	131.974	11.2741	2298.14	370.593	207.397	21.1685	17.4136	0.0095651	**	1.5715	0.011639	*	0.0902456	0.010125	*
C_0034	Cys	594	HMDB0000574,HMDB0003417	N.D.	N.D.	N.D.	N.D.	N.D.	N.D.	N.D.	N.D.	N.D.	N.A.	N.A.	N.A.	N.A.	N.A.	N.A.	N.A.	N.A.		N.A.	N.A.		N.A.	N.A.
C_0135	Cytidine	6175	HMDB0000089	0.581918	0.528667	0.481041	0.440146	0.904146	1.00993	3.38182	N.D.	3.10227	0.530542	0.0504642	0.784741	0.303079	3.24204	0.197674	1.47913	0.28209		6.11081	0.026371	*	4.13136	0.0017272	**
C_0023	Cytosine	597	HMDB0000630	N.D.	N.D.	N.D.	N.D.	0.927736	N.D.	N.D.	N.D.	N.D.	N.A.	N.A.	0.927736	N.A.	N.A.	N.A.	1<	N.A.		N.A.	N.A.		<1	N.A.
A_0111	dATP	15993	HMDB0001532	29.5493	31.4879	29.1491	25.5415	31.4092	28.7308	31.3493	24.5614	33.4188	30.0621	1.25092	28.5605	2.93757	29.7765	4.63343	0.95005	0.48089		0.990499	0.92623		1.04258	0.72392
A_0107	dCTP	65091	HMDB0000998	49.7124	55.1549	47.9591	151.602	153.81	124.853	60.8785	49.7701	60.5356	50.9422	3.75221	143.422	16.1187	57.0614	6.31678	2.81539	0.0074335	**	1.12012	0.23799		0.397857	0.0055317	**
A_0036	Dihydroxyacetone phosphate	668	HMDB0001473	31.6222	44.4531	30.2683	25.888	153.607	97.1525	32.5012	27.91	65.4048	35.4479	7.82809	92.2158	64.0024	41.9387	20.4515	2.60145	0.26329		1.18311	0.64844		0.454788	0.30537
A_0094	dTDP	164628	HMDB0001274	18.3836	19.4308	16.4534	N.D.	N.D.	6.43095	29.9881	17.0863	16.142	18.0893	1.51033	6.43095	N.A.	21.0721	7.7359	0.355512	N.A.		1.1649	0.57528		3.27668	N.A.
A_0078	dTMP	9700	HMDB0001227	N.D.	N.D.	N.D.	N.D.	N.D.	N.D.	6.657	N.D.	N.D.	N.A.	N.A.	N.A.	N.A.	6.657	N.A.	N.A.	N.A.		1<	N.A.		1<	N.A.
A_0108	dTTP	64968	HMDB0001342	82.4066	94.9098	95.0259	82.9572	117.534	118.32	108.916	92.946	118.504	90.7808	7.25248	106.27	20.1935	106.789	12.9112	1.17063	0.31515		1.17634	0.15355		1.00488	0.9722
A_0057	Erythrose 4-phosphate	122357	HMDB0001321	N.D.	N.D.	N.D.	N.D.	N.D.	N.D.	N.D.	N.D.	N.D.	N.A.	N.A.	N.A.	N.A.	N.A.	N.A.	N.A.	N.A.		N.A.	N.A.		N.A.	N.A.
A_0083	Fructose 1,6-diphosphate	172313	HMDB0001058	14.9737	17.727	13.29	239.817	606.126	535.674	38.4332	31.7012	169.063	15.3303	2.23988	460.539	194.369	79.7323	77.4354	30.0412	0.058038		5.20098	0.28636		0.173128	0.061489
A_0068	Fructose 6-phosphate	603	HMDB0000124	N.D.	N.D.	N.D.	N.D.	N.D.	N.D.	N.D.	N.D.	N.D.	N.A.	N.A.	N.A.	N.A.	N.A.	N.A.	N.A.	N.A.		N.A.	N.A.		N.A.	N.A.
A_0009	Fumaric acid	444972	HMDB0000134	N.D.	N.D.	N.D.	N.D.	N.D.	N.D.	N.D.	N.D.	N.D.	N.A.	N.A.	N.A.	N.A.	N.A.	N.A.	N.A.	N.A.		N.A.	N.A.		N.A.	N.A.
C_0018	GABA	119	HMDB0000112	21.3407	20.7431	18.2087	N.D.	N.D.	2.57251	15.0703	12.1175	11.3415	20.0975	1.6628	2.57251	N.A.	12.8431	1.96744	0.128001	N.A.		0.639041	0.008761	**	4.99245	N.A.
A_0105	GDP	8977	HMDB0001201	119.732	121.065	103.488	50.0568	38.8672	40.8223	164.307	101.712	106.597	114.762	9.78568	43.2488	5.97644	124.205	34.8149	0.376857	0.0010786	**	1.08229	0.68998		2.87188	0.052753
C_0072	Gln	738	HMDB0000641,HMDB0003423	4876.61	5143.31	4983.97	7852.49	7866.46	6888.48	7076.16	5769	5968.14	5001.3	134.193	7535.81	560.647	6271.1	704.275	1.50677	0.012293	*	1.25389	0.084181		0.832173	0.074912
C_0077	Glu	611	HMDB0000148,HMDB0003339	30238.4	29545.7	27478	17255.5	20205.7	18499.7	29496.2	23459.8	23813.1	29087.4	1436.15	18653.6	1481.13	25589.7	3387.69	0.641296	0.00094027	***	0.879754	0.20833		1.37184	0.054082
A_0056	Gluconic acid	10690	HMDB0000625	N.D.	N.D.	N.D.	N.D.	N.D.	N.D.	N.D.	N.D.	N.D.	N.A.	N.A.	N.A.	N.A.	N.A.	N.A.	N.A.	N.A.		N.A.	N.A.		N.A.	N.A.
A_0070	Glucose 1-phosphate	65533	HMDB0001586	46.9474	51.5688	60.5927	N.D.	N.D.	N.D.	27.4766	17.7803	27.6239	53.0363	6.94005	N.A.	N.A.	24.2936	5.64113	<1	N.A.		0.458056	0.0057522	**	1<	N.A.
A_0069	Glucose 6-phosphate	5958	HMDB0001401	73.2159	83.7195	69.6842	12.838	12.9479	13.1106	44.8092	42.2227	59.4075	75.5399	7.30053	12.9655	0.137171	48.8131	9.26565	0.171638	0.0044952	**	0.64619	0.019027	*	3.76485	0.021532	*
C_0162	Glutathione (GSH)	124886	HMDB0000125	N.D.	N.D.	N.D.	N.D.	N.D.	N.D.	N.D.	N.D.	N.D.	N.A.	N.A.	N.A.	N.A.	N.A.	N.A.	N.A.	N.A.		N.A.	N.A.		N.A.	N.A.
C_0161	Glutathione (GSSG)_divalent	65359		N.D.	N.D.	N.D.	N.D.	N.D.	N.D.	N.D.	N.D.	N.D.	N.A.	N.A.	N.A.	N.A.	N.A.	N.A.	N.A.	N.A.		N.A.	N.A.		N.A.	N.A.
C_0003	Gly	750	HMDB0000123	266.446	253.012	222.381	185.4	286.487	333.883	342.585	447.274	440.91	247.28	22.5847	268.59	75.8418	410.256	58.6913	1.08618	0.68061		1.65908	0.028225	*	1.52744	0.066572
A_0035	Glyceraldehyde 3-phosphate	729	HMDB0001112	N.D.	N.D.	N.D.	N.D.	N.D.	N.D.	N.D.	N.D.	N.D.	N.A.	N.A.	N.A.	N.A.	N.A.	N.A.	N.A.	N.A.		N.A.	N.A.		N.A.	N.A.
A_0038	Glycerol 3-phosphate	439162	HMDB0000126	1825.85	1993.75	1565.08	1008.96	5053.23	5866.24	128.122	121.536	418.479	1794.89	216.005	3976.14	2601.61	222.712	169.571	2.21526	0.28319		0.124081	0.00075998	***	0.0560121	0.12911
A_0002	Glycolic acid	757	HMDB0000115	N.D.	N.D.	N.D.	N.D.	N.D.	N.D.	N.D.	N.D.	N.D.	N.A.	N.A.	N.A.	N.A.	N.A.	N.A.	N.A.	N.A.		N.A.	N.A.		N.A.	N.A.
A_0001	Glyoxylic acid	760	HMDB0000119	N.D.	N.D.	N.D.	N.D.	N.D.	N.D.	N.D.	N.D.	N.D.	N.A.	N.A.	N.A.	N.A.	N.A.	N.A.	N.A.	N.A.		N.A.	N.A.		N.A.	N.A.
A_0087	GMP	6804	HMDB0001397	30.4985	31.9522	27.3661	12.198	17.8928	17.1658	54.3224	32.9782	34.4065	29.9389	2.34369	15.7522	3.09943	40.569	11.9322	0.526144	0.004061	**	1.35506	0.26056		2.57545	0.061032
A_0114	GTP	6830	HMDB0001273	579.469	593.459	594.585	1191.87	1310.03	1225.37	750.126	580.492	869.072	589.171	8.42072	1242.42	60.8988	733.23	145.03	2.10876	0.0024744	**	1.24451	0.22718		0.590163	0.015001	*
C_0081	Guanine	764	HMDB0000132	4.89395	4.8657	4.76457	8.94166	17.2284	18.3566	10.3693	6.89128	6.09855	4.84141	0.0680276	14.8422	5.14107	7.78639	2.27175	3.06568	0.077904		1.60829	0.15373		0.524611	0.12603
C_0154	Guanosine	6802	HMDB0000133	2.48264	2.7081	1.80351	1.89272	4.03611	5.19887	4.93373	1.77704	3.49822	2.33142	0.470875	3.70923	1.67714	3.40299	1.5805	1.59098	0.28849		1.45962	0.36205		0.917439	0.82929
C_0083	His	773	HMDB0000177	199.856	168.563	138.417	17.5249	21.024	22.9776	120.458	70.2447	77.4996	168.946	30.7213	20.5088	2.76262	89.4007	27.1397	0.121393	0.013429	*	0.529169	0.028938	*	4.35913	0.046729	*
C_0031	Homoserine	12647	HMDB0000719	9.49614	9.99089	9.03195	1.92751	2.4903	2.39747	6.92155	7.27535	7.28028	9.50633	0.479549	2.27176	0.301721	7.15906	0.205702	0.238973	9.1325e-05	***	0.753084	0.0062416	**	3.15133	5.5269e-05	***
C_0046	Hydroxyproline	5810	HMDB0000725	1.61581	0.93717	1.16428	N.D.	0.996331	N.D.	N.D.	N.D.	0.938339	1.23909	0.345449	0.996331	N.A.	0.938339	N.A.	0.804084	N.A.		0.757282	N.A.		0.941795	N.A.
C_0060	Hypoxanthine	790	HMDB0000157	N.D.	N.D.	N.D.	1.6996	3.95161	3.55524	0.775791	N.D.	N.D.	N.A.	N.A.	3.06881	1.20222	0.775791	N.A.	1<	N.A.		1<	N.A.		0.252798	N.A.
C_0050	Ile	791	HMDB0000172	1517.08	1395.44	1495.03	316.322	338.685	316.121	1180.91	980.757	970.603	1469.18	64.8057	323.709	12.9696	1044.09	118.599	0.220333	0.0007164	***	0.71066	0.01118	*	3.2254	0.0083145	**
A_0086	IMP	8582	HMDB0000175	N.D.	N.D.	N.D.	22.5048	36.3227	37.8458	14.5552	N.D.	10.0105	N.A.	N.A.	32.2244	8.45182	12.2829	3.21354	1<	N.A.		1<	N.A.		0.381166	0.040586	*
C_0148	Inosine	6021	HMDB0000195	N.D.	N.D.	N.D.	1.03527	3.08623	2.86025	N.D.	N.D.	N.D.	N.A.	N.A.	2.32725	1.12458	N.A.	N.A.	1<	N.A.		N.A.	N.A.		<1	N.A.
A_0055	Isocitric acid	1198	HMDB0000193	N.D.	N.D.	N.D.	N.D.	N.D.	N.D.	N.D.	N.D.	N.D.	N.A.	N.A.	N.A.	N.A.	N.A.	N.A.	N.A.	N.A.		N.A.	N.A.		N.A.	N.A.
A_0005	Lactic acid	612	HMDB0000190,HMDB0001311	295.105	300.791	333.203	140.946	226.051	230.367	362.346	196.144	402.586	309.7	20.5522	199.121	50.4276	320.359	109.439	0.642949	0.047449	*	1.03442	0.88266		1.60886	0.18581
C_0051	Leu	857	HMDB0000687	2903.17	2962.76	2762.87	565.714	701.58	585.776	2068.63	1956.97	2027.52	2876.27	102.624	617.69	73.34	2017.71	56.4721	0.214754	1.5925e-05	***	0.701502	0.00088119	***	3.26654	2.167e-05	***
C_0073	Lys	866	HMDB0000182,HMDB0003405	1134.87	1053.03	901.122	162.52	243.057	299.329	717.848	492.838	548.942	1029.67	118.612	234.969	68.7622	586.543	117.123	0.228197	0.0015717	**	0.569639	0.010001	*	2.49626	0.017631	*
A_0018	Malic acid	525	HMDB0000156,HMDB0000744	45.2715	38.5703	39.7129	13.7983	14.2833	12.4381	21.7872	23.1293	14.6457	41.1849	3.58491	13.5066	0.956564	19.854	4.5602	0.32795	0.0034924	**	0.482071	0.0037394	**	1.46996	0.13206
A_0102	Malonyl CoA_divalent	644066		13.282	15.2161	14.9005	46.439	46.5036	47.8757	N.D.	N.D.	12.103	14.4662	1.03762	46.9394	0.811469	12.103	N.A.	3.24477	3.246e-06	***	0.836638	N.A.		0.257842	N.A.
C_0079	Met	876	HMDB0000696	1841.92	1789.08	1623.69	238.029	276.665	281.666	1042.9	865.816	927.704	1751.56	113.85	265.453	23.8815	945.474	89.8701	0.151552	0.0013312	**	0.539789	0.00083821	***	3.56173	0.0036682	**
C_0016	N,N-Dimethylglycine	673	HMDB0000092	N.D.	N.D.	N.D.	N.D.	N.D.	N.D.	N.D.	N.D.	N.D.	N.A.	N.A.	N.A.	N.A.	N.A.	N.A.	N.A.	N.A.		N.A.	N.A.		N.A.	N.A.
A_0117	NAD+	5893	HMDB0000902	1335.01	1418.57	1320.93	752.563	995.911	949.333	1241.98	864.154	1076.18	1358.17	52.7808	899.269	129.168	1060.77	189.386	0.662118	0.014901	*	0.781031	0.1036		1.17959	0.29757
A_0119	NADP+	5886	HMDB0000217	161.647	177.17	167.08	59.4973	91.6893	102.964	121.565	91.6337	103.404	168.632	7.87717	84.7169	22.5566	105.534	15.0787	0.502376	0.015097	*	0.625823	0.0075229	**	1.24573	0.26409
C_0055	Ornithine	389	HMDB0000214,HMDB0003374	525.923	557.976	627.154	10.1564	13.7347	16.3003	63.5806	39.9844	77.2482	570.351	51.7373	13.3971	3.08584	60.2711	18.8511	0.0234893	0.0027827	**	0.105674	0.0013235	**	4.4988	0.046633	*
C_0091	Phe	994	HMDB0000159	1116.93	1188.34	1041.14	408.792	441.243	396.115	1008.41	873.361	907.558	1115.47	73.6091	415.383	23.2752	929.777	70.2135	0.372384	0.0017904	**	0.833528	0.034232	*	2.23836	0.0031456	**
A_0034	Phosphoenolpyruvic acid	1005	HMDB0000263	552.965	542.082	507.005	359.702	271.699	272.633	500.277	468.721	483.228	534.017	24.0178	301.344	50.5414	484.075	15.7952	0.564297	0.0064645	**	0.906479	0.047734	*	1.60638	0.017387	*
C_0026	Pro	614	HMDB0000162,HMDB0003411	5594.53	5014.91	4757.43	2605.58	3355.72	3911.02	2468.01	2690.67	2460.91	5122.29	428.759	3290.77	655.141	2539.86	130.652	0.642442	0.020736	*	0.495846	0.0054699	**	0.771814	0.18147
A_0092	PRPP	7339	HMDB0000280	212.25	235.405	273.678	318.06	337.266	316.668	388.874	264.08	453.527	240.444	31.0225	323.998	11.5118	368.827	96.3013	1.3475	0.030912	*	1.53394	0.13705		1.13836	0.50533
C_0005	Putrescine	1045	HMDB0001414	N.D.	N.D.	N.D.	N.D.	N.D.	N.D.	N.D.	N.D.	N.D.	N.A.	N.A.	N.A.	N.A.	N.A.	N.A.	N.A.	N.A.		N.A.	N.A.		N.A.	N.A.
A_0003	Pyruvic acid	1060	HMDB0000243	N.D.	N.D.	N.D.	N.D.	N.D.	N.D.	N.D.	N.D.	N.D.	N.A.	N.A.	N.A.	N.A.	N.A.	N.A.	N.A.	N.A.		N.A.	N.A.		N.A.	N.A.
A_0066	Ribose 5-phosphate	439167	HMDB0001548	N.D.	N.D.	10.0482	9.9249	22.3554	14.4127	7.78492	N.D.	10.0953	10.0482	N.A.	15.5643	6.29474	8.94011	1.63369	1.54897	N.A.		0.889726	N.A.		0.574398	0.20426
A_0067	Ribulose 5-phosphate	439184	HMDB0000618	27.4786	27.0117	26.5044	24.6706	33.2354	32.7025	33.3566	21.8343	26.3282	26.9982	0.487211	30.2028	4.79844	27.173	5.80744	1.1187	0.36677		1.00647	0.96323		0.899685	0.52569
C_0166	S-Adenosylmethionine	34755	HMDB0001185	62.8729	63.8736	60.6742	38.9007	46.6225	45.4512	49.1808	32.4309	42.2628	62.4736	1.63667	43.6581	4.16145	41.2915	8.41705	0.698826	0.0084512	**	0.660944	0.04435	*	0.945792	0.69266
C_0007	Sarcosine	1088	HMDB0000271	N.D.	N.D.	N.D.	N.D.	N.D.	N.D.	N.D.	N.D.	N.D.	N.A.	N.A.	N.A.	N.A.	N.A.	N.A.	N.A.	N.A.		N.A.	N.A.		N.A.	N.A.
A_0074	Sedoheptulose 7-phosphate	165007	HMDB0001068	55.9294	59.8984	53.612	45.5115	38.9299	26.2497	50.6823	42.8801	49.6323	56.4799	3.17915	36.897	9.79047	47.7315	4.23416	0.653277	0.062484		0.845106	0.050095		1.29364	0.18602
C_0020	Ser	617	HMDB0000187,HMDB0003406	64.8323	72.0886	67.1126	275.813	299.569	289.698	53.1902	38.402	44.3399	68.0112	3.71066	288.36	11.9344	45.3107	7.44176	4.23989	0.00037914	***	0.666224	0.018806	*	0.157132	3.4559e-05	***
C_0071	Spermidine	1102	HMDB0001257	N.D.	N.D.	N.D.	N.D.	N.D.	N.D.	N.D.	N.D.	N.D.	N.A.	N.A.	N.A.	N.A.	N.A.	N.A.	N.A.	N.A.		N.A.	N.A.		N.A.	N.A.
C_0119	Spermine	1103	HMDB0001256	N.D.	N.D.	N.D.	N.D.	N.D.	N.D.	N.D.	N.D.	N.D.	N.A.	N.A.	N.A.	N.A.	N.A.	N.A.	N.A.	N.A.		N.A.	N.A.		N.A.	N.A.
A_0012	Succinic acid	1110	HMDB0000254	404.75	448.905	371.968	222.773	270.721	252.836	465.166	263.514	339.5	408.541	38.608	248.777	24.2301	356.06	101.841	0.608939	0.0063973	**	0.87154	0.47453		1.43124	0.20495
C_0030	Thr	6288	HMDB0000167	65.6291	81.5075	70.323	111.652	148.048	160.27	145.333	164.28	134.95	72.4865	8.15729	139.99	25.2903	148.187	14.872	1.93125	0.033757	*	2.04434	0.0039889	**	1.05856	0.65931
C_0134	Thymidine	5789	HMDB0000273	6.75256	7.10011	7.55097	5.59007	4.3653	4.95088	6.35541	5.62825	5.11373	7.13455	0.400317	4.96875	0.612582	5.69913	0.623864	0.696435	0.010161	*	0.798808	0.036288	*	1.147	0.2215
C_0039	Thymine	1135	HMDB0000262	N.D.	N.D.	N.D.	N.D.	N.D.	N.D.	N.D.	N.D.	N.D.	N.A.	N.A.	N.A.	N.A.	N.A.	N.A.	N.A.	N.A.		N.A.	N.A.		N.A.	N.A.
C_0121	Trp	1148	HMDB0000929	N.D.	N.D.	N.D.	N.D.	N.D.	N.D.	N.D.	N.D.	N.D.	N.A.	N.A.	N.A.	N.A.	N.A.	N.A.	N.A.	N.A.		N.A.	N.A.		N.A.	N.A.
C_0104	Tyr	1153	HMDB0000158	61.9874	69.1093	65.9454	5.22756	11.4181	12.6527	86.8576	79.6596	87.7773	65.6807	3.56832	9.7661	3.97867	84.7649	4.44512	0.148691	5.9366e-05	***	1.29056	0.0050583	**	8.6795	2.8991e-05	***
C_0062	Tyramine	5610	HMDB0000306	N.D.	N.D.	N.D.	N.D.	N.D.	0.631429	0.409792	N.D.	N.D.	N.A.	N.A.	0.631429	N.A.	0.409792	N.A.	1<	N.A.		1<	N.A.		0.648991	N.A.
A_0096	UDP	6031	HMDB0000295	159.406	154.951	137.035	129.014	119.102	143.667	248.788	160.657	127.999	150.464	11.8413	130.594	12.3588	179.148	62.4814	0.867945	0.11484		1.19064	0.51166		1.37179	0.30941
A_0080	UMP	6030	HMDB0000288	64.0326	73.7294	76.1257	67.9954	85.1076	83.0033	92.4611	57.889	51.8254	71.2959	6.4033	78.7021	9.33178	67.3918	21.9213	1.10388	0.32787		0.945241	0.79142		0.85629	0.4772
C_0024	Uracil	1174	HMDB0000300	16.6203	16.3313	23.0456	45.264	93.223	106.64	10.8471	8.49125	3.6445	18.6657	3.79582	81.7091	32.2675	7.66094	3.67237	4.37749	0.075385		0.410428	0.022619	*	0.0937587	0.05614
C_0136	Uridine	6029	HMDB0000296	9.74193	10.1468	7.61849	9.33806	15.567	15.6595	11.6796	9.3244	8.72371	9.16906	1.358	13.5215	3.62327	9.90925	1.56234	1.47469	0.16248		1.08073	0.56984		0.732851	0.22019
A_0110	UTP	6133	HMDB0000285	701.548	766.962	759.447	3078.87	4111.97	3872.1	982.427	846.944	1054.92	742.653	35.795	3687.65	540.688	961.432	105.568	4.96551	0.01079	*	1.29459	0.057285		0.260717	0.010626	*
C_0027	Val	1182	HMDB0000883	2827.62	2740.19	2553.69	620.321	649.379	598.99	2108.82	1784.71	1754.58	2707.17	139.919	622.897	25.2933	1882.7	196.403	0.230092	0.0011075	**	0.695451	0.0055768	**	3.0225	0.0072445	**
C_0006	β-Ala	239	HMDB0000056	161.188	143.853	133.452	21.9089	37.3607	39.2031	165.96	112.983	128.104	146.164	14.0117	32.8242	9.49771	135.683	27.2896	0.224571	0.0006295	***	0.928289	0.5958		4.13361	0.014676	*
The ID consists of the initial letter and serial number of the measurement mode. C and A indicates the cation and anion mode, respectively.
N.D.: Not detected because of below the detection limit.
N.A.: Not Available because calculation was not possible due to lack of data.
¶ Ratio of means between two groups. The value of wild type is used as the denominator.
|| p-values of Welch's t-test and their ranges (*<0.05, **<0.01, ***<0.001)
Relative area of 13C was used because peak of Ala, Asp, Betaine, Choline, Gln, Glu, Ile, Leu, N-Acetyllysine, Pro, Val were saturated.
